# Supplementary material for: Computational Identification of MoRFs in Protein Sequences Using Hierarchical Application of Bayes Rule
Source: PLoS One. 2015 Oct 30;10(10):e0141603. doi: 10.1371/journal.pone.0141603 (PMC4627796; doi:10.1371/journal.pone.0141603)
Supplement: S1 Excel — Excel file for data and example calculation. (XLSX) [file pone.0141603.s001.xlsx]

## Sheet: Complete with PDBID
	Structure/Residue		ics	Carbon-beta distance (Å)	rASAunbound - rASAbound	Rows with incomplete data were removed before calculating boxplot statistics with R. The final modified dataset is on the next sheet. Note that these columns came from a larger dataset, so incomplete data could be in hidden columns.
	#1A1M
	THRT		0.5967	3.78304	127
	PROP		0.7472	3.23937	90.1
	TYRY		0.5967	3.59957	70.2
	ASPD		0.7137	4.27139	22.9
	ILEI		0.5566	4.25429	40.1
	ASNN		0.706	5.75122	21.3
	GLNQ		0.5406	3.2512	62.3
	METM		0.6781	4.18806	35
	LEUL		0.6819	3.84269	122.6
	#1A1N
	VALV		0.6701	4.66118	105
	PROP		0.7496	3.35639	82.8
	LEUL		0.6448	3.4916	78.1
	ARGR		0.6918	5.7413	29.9
	PROP		0.7783	3.89073	65
	METM		0.6922	4.56244	52.3
	THRT		0.6852	4.22192	65.6
	TYRY		0.6518	3.6518	123
	#1ABT
	LYSK		0.4996	3.99344	27.1
	HISH		0.5297	3.30253	70.5
	TRPW		0.309	3.68845	28.8
	VALV		0.4664	3.99933	36.3
	TYRY		0.4607	3.56844	60.7
	TYRY		0.6083	3.87761	59.4
	#1AGB
	GLYG		0.6889	3.50372	165.6
	GLYG		0.6983	3.73128	94.2
	ARGR		0.456	3.729	66.5
	LYSK		0.6478	4.87652	11.1
	LYSK		0.5695	3.56289	77.1
	TYRY		0.6673	3.90976	51.6
	LYSK		0.5297	3.96193	47.7
	LEUL		0.6195	3.71784	128.5
	#1AGC
	GLYG		0.7319	3.46879	164.4
	GLYG		0.7168	3.73156	100.3
	LYSK		0.6447	3.34968	74.5
	LYSK		0.7024	5.01526	13.2
	LYSK		0.6263	3.6132	80.8
	TYRY		0.7303	3.78042	51.5
	GLNQ		0.4907	4.31969	59.1
	LEUL		0.6395	3.58059	125.1
	#1AGD
	GLYG		0.6825	3.44677	162.6
	GLYG		0.6918	3.66976	101.2
	LYSK		0.5893	3.36313	76
	LYSK		0.6466	4.971	12.9
	LYSK		0.5641	3.51027	80.7
	TYRY		0.6668	3.90916	51.3
	LYSK		0.5304	4.32444	51.8
	LEUL		0.616	3.72103	127.2
	#1AGE
	GLYG		0.694	3.38905	162
	GLYG		0.6708	3.56261	101.1
	LYSK		0.6075	3.42176	76.3
	LYSK		0.6525	5.1545	11.4
	LYSK		0.5842	3.59042	80.4
	TYRY		0.6738	3.79943	50.4
	ARGR		0.5813	4.23064	43.8
	LEUL		0.5963	3.68441	122.5
	#1AGF
	GLYG		0.7462	3.30045	164.9
	GLYG		0.7215	3.79783	96.7
	LYSK		0.6384	3.83937	64.9
	LYSK		0.709	4.32006	42.7
	ARGR		0.4949	3.90804	74.3
	TYRY		0.7369	3.78845	52.3
	LYSK		0.588	3.75561	47
	LEUL		0.6522	3.65848	123.9
	#1APM
	THRT		0.5338	7.42809	0
	THRT		0.5191	3.85506	35.3
	TYRY		0.5915	4.35681	30
	ALAA		0.5216	8.69024	0
	ASPD		0.6528	4.32829	8.3
	PHEF		0.7258	3.74865	47.5
	ILEI		0.5599	8.12345	2.8
	ALAA		0.5096	7.32718	0
	SERS		0.626	3.31713	26.4
	GLYG		0.5404	3.98163	22.4
	ARGR		0.6679	3.82425	48.8
	THRT		0.5768	4.70478	21.6
	GLYG		0.6843	3.89739	11.2
	ARGR		0.6562	3.98222	66.6
	ARGR		0.721	3.47094	70.1
	ASNN		0.6552	4.15122	35.9
	ALAA		0.6939	3.12986	72
	ILEI		0.5521	4.11911	69.1
	HISH		0.6107	3.60514	62.9
	ASPD		0.6541	5.8304	10.9
	#1AVF
	ALAA		0.4714	3.9364	83.6
	VALV		0.4442	4.29607	59
	VALV		0.5046	4.1945	72.1
	LYSK		0.4831	4.51158	44.7
	VALV		0.5304	3.46901	72.9
	PROP		0.5786	4.38216	23
	LEUL		0.5793	3.61773	88.1
	LYSK		0.4489	4.15676	12.4
	LYSK		0.5529	3.98811	43.2
	PHEF		0.4735	3.65287	53.1
	LYSK		0.5119	4.90722	11.3
	SERS		0.5419	3.41086	42.1
	ILEI		0.4842	3.73907	82.1
	ARGR		0.5707	3.40234	30.3
	GLUE		0.4633	6.53369	1.8
	THRT		0.4398	3.9852	25.3
	METM		0.4646	4.90054	32.9
	LYSK		0.4465	7.96085	12.2
	GLUE		0.5491	9.05635	0
	LYSK		0.4456	5.9977	9
	GLYG		0.5596	9.00457	0
	#1AVF
	ALAA		0.4937	3.25737	75.5
	VALV		0.4598	4.14603	52.1
	VALV		0.533	4.10737	70.7
	LYSK		0.4958	4.39112	47
	VALV		0.5163	3.7516	74.7
	PROP		0.5995	4.65905	27.5
	LEUL		0.5911	3.42464	87.2
	LYSK		0.4633	4.14814	12.5
	LYSK		0.5461	4.03954	44.6
	PHEF		0.4716	3.75142	52.6
	LYSK		0.5501	5.13432	10.5
	SERS		0.5463	3.28452	43.1
	ILEI		0.5244	3.5729	80.7
	ARGR		0.6014	3.47384	30.2
	GLUE		0.4814	6.55005	1.4
	THRT		0.4733	3.75843	27.5
	METM		0.4849	5.12985	30.6
	LYSK		0.4626	7.42905	16.9
	GLUE		0.5609	8.73091	0
	LYSK		0.5115	5.67862	9.2
	GLYG		0.5722	9.51738	0
	LEUL		0.507	7.60663	10.3
	#1AXC
	ARGR		0.6274	4.17489	19.8
	GLNQ		0.6982	4.2024	61.7
	THRT		0.6653	3.35347	34.4
	SERS		0.5538	3.55652	26
	METM		0.5832	3.29425	69.9
	THRT		0.7071	4.36431	34.1
	ASPD		0.7627	6.97791	0
	PHEF		0.7116	4.03091	29.7
	TYRY		0.7011	3.368	62.3
	HISH		0.5336	4.82366	17.9
	SERS		0.5709	3.26502	30.6
	LYSK		0.7278	4.23661	13.3
	ARGR		0.7378	3.76559	36.5
	ARGR		0.7381	4.16268	48.9
	LEUL		0.5438	4.87802	14.7
	ILEI		0.5285	3.30495	62.8
	PHEF		0.5196	4.09626	9.5
	SERS		0.5391	3.97677	105.7
	#1B8H
	LYSK		0.6005	4.50154	18.1
	LYSK		0.5074	6.68959	17.8
	ALAA		0.561	2.9809	82.8
	SERS		0.6316	4.05312	14.5
	LEUL		0.674	3.53404	56.5
	PHEF		0.4863	5.57065	24.4
	ASPD		0.6005	6.08009	13.5
	METM		0.5851	4.45876	46.4
	PHEF		0.7892	3.57493	47.9
	ASPD		0.7015	4.63837	21.2
	PHEF		0.7489	3.01588	72.6
	#1BR8
	SERS		0.4718	3.07268	149.8
	GLUE		0.5748	3.96258	91
	ALAA		0.623	3.14973	93.9
	ALAA		0.5794	3.52747	96.8
	ALAA		0.6033	3.31	98
	SERS		0.4404	3.37387	94.3
	THRT		0.5881	3.31417	89.7
	ALAA		0.538	3.09238	85
	VALV		0.5138	3.82931	79.5
	VALV		0.517	4.16719	93
	ILEI		0.4977	3.33447	90.8
	ALAA		0.3835	3.11594	134.9
	#1BW8
	PHEF		0.5062	6.70063	22.9
	TYRY		0.4415	3.89229	76.1
	ARGR		0.5304	3.97955	13.8
	ALAA		0.3861	4.25658	25.3
	LEUL		0.568	3.70191	86.1
	METM		0.4043	6.45677	19.5
	#1BX2
	GLUE		0.5768	4.31597	7.5
	ASNN		0.6491	3.54031	42.4
	PROP		0.6523	4.0596	40
	VALV		0.6204	4.08522	30.7
	VALV		0.6055	3.76401	85.5
	HISH		0.6781	3.66843	50.1
	PHEF		0.6726	3.75357	48.6
	PHEF		0.6659	3.48666	90.3
	LYSK		0.5902	4.41834	8.8
	ASNN		0.5777	3.49563	80.8
	ILEI		0.4513	5.5814	22
	VALV		0.5589	3.52511	46.3
	THRT		0.4767	4.14907	70
	PROP		0.6165	5.8272	27.7
	#1BX2
	ASNN		0.6359	3.07075	52.7
	PROP		0.6557	3.79977	42.2
	VALV		0.643	4.15373	33.6
	VALV		0.5919	3.86446	87.3
	HISH		0.6592	3.93928	46.5
	PHEF		0.655	3.73972	50.2
	PHEF		0.6234	3.57052	89.4
	LYSK		0.581	4.72124	9.3
	ASNN		0.5592	3.22952	87.2
	ILEI		0.4241	5.30335	33.3
	VALV		0.554	4.07518	37.7
	THRT		0.4797	3.74406	61.9
	PROP		0.6033	4.99808	41
	ARGR		0.5382	4.00021	15.6
	#1C9I
	ALAA		0.4751	5.92286	14.4
	VALL		0.4285	6.2786	9.8
	SERS		0.3679	3.65138	36.2
	LEUL		0.4996	3.19008	102.9
	LEUL		0.572	3.59492	62.2
	ASPD		0.4751	3.78813	35.6
	LEUL		0.5742	3.90483	68.2
	ASPD		0.5439	3.62115	18.8
	ALAA		0.4714	5.84415	0.2
	#1C9L
	ASPD		0.6078	6.43038	13.4
	THRT		0.5544	6.32287	8.3
	ASNN		0.5931	3.70418	37.7
	LEUL		0.5944	3.42684	99.4
	ILEI		0.591	3.37447	58.6
	GLUE		0.5582	3.92597	37.9
	PHEF		0.5301	3.95513	62.4
	GLUE		0.5639	3.76046	40.4
	#1CDM
	PHEF		0.5364	4.56226	44.9
	ASNN		0.5753	7.52135	0
	ALAA		0.5672	3.46612	47.2
	ARGR		0.5641	3.75984	35.2
	ARGR		0.4404	5.06612	44.7
	LYSK		0.3929	4.26949	43.6
	LEUL		0.4433	4.20819	56.9
	LYSK		0.4413	4.1769	33.2
	GLYG		0.4521	3.70583	40.8
	ALAA		0.5363	3.29963	50.1
	ILEI		0.4427	3.99973	40.4
	LEUL		0.3085	4.17341	37.8
	THRT		0.3861	4.13579	59
	THRT		0.3597	4.06461	57.4
	METM		0.4172	4.53624	49.9
	LEUL		0.4066	4.02792	45
	ALAA		0.4606	3.34126	77.7
	THRT		0.4893	4.47028	63.7
	#1CG9
	LEUL		0.5011	3.84401	125.9
	PROP		0.6281	3.37391	79.3
	PROP		0.5829	3.88832	76.4
	LEUH		0.5214	5.08467	17.8
	ASPD		0.5876	3.25013	85.2
	ILEI		0.4778	4.80483	12.2
	THRT		0.5319	3.82947	60.6
	PROP		0.6853	3.58034	61
	TYRY		0.5193	4.02864	128.6
	#1CJF
	PROP		0.2593	6.00211	8.5
	PROP		0.3956	3.46995	41.5
	PROP		0.435	6.58054	13.4
	PROP		0.3089	8.0489	0
	PROP		0.4433	3.60869	40.3
	PROP		0.3931	3.25259	52.8
	PROP		0.3804	4.69955	9.6
	PROP		0.2539	3.40889	57
	PROP		0.3868	3.87256	65.2
	PROP		0.2274	3.41436	31.9
	PROP		0.3768	3.63385	48.1
	PROP		0.4415	4.15773	61.7
	PROP		0.4686	3.54987	66.6
	PROP		0.4587	4.82299	31.1
	PROP		0.3439	4.87985	60.6
	#1CQG
	PROP		0.5165	12.176	0
	ALAA		0.5516	10.3282	0
	THRT		0.5764	8.15038	0
	LEUL		0.5595	5.60551	16.6
	LYSK		0.6668	4.10214	25.8
	ILEI		0.5434	3.96989	43
	CYSC		0.4955	3.04947	79.8
	SERS		0.6569	6.66868	1.5
	TRPW		0.851	4.75711	58.1
	ASNN		0.6919	8.58852	0
	VALV		0.675	4.26233	20.2
	ASPD		0.5086	8.74304	0
	GLYG		0.6929	4.24078	55.4
	#1DDM
	GLYG		0.6941	3.52081	60.3
	PHEF		0.6907	4.72339	72.1
	SERS		0.6531	3.46792	43.9
	ASNN		0.6856	3.77674	69.9
	METM		0.6781	3.54122	20.4
	SERS		0.7006	3.59223	73.4
	PHEF		0.6912	3.98179	11
	GLUE		0.6777	4.38206	25.4
	ASPD		0.75	5.90245	4
	PHEF		0.6871	4.51328	55.8
	PROP		0.7354	5.22999	28.5
	#1DT7
	SERS		0.3677	20.1127	0
	HISH		0.4145	17.3374	0
	LEUL		0.4908	13.4565	0
	LYSK		0.5375	12.1111	0
	SERS		0.5335	13.485	0
	LYSK		0.5363	8.86806	0
	LYSK		0.562	13.2992	0
	GLYG		0.5485	10.8126	0
	GLNQ		0.4908	6.67199	1.8
	SERS		0.4873	6.42988	0
	THRT		0.5492	3.75142	46.6
	SERS		0.5679	8.2687	0
	ARGR		0.5151	3.01063	53.4
	HISH		0.5662	3.89689	25.9
	LYSK		0.6605	6.59348	0
	LYSK		0.6407	5.50172	8.5
	LEUL		0.6218	6.25916	42.7
	METM		0.5645	4.63617	27.6
	PHEF		0.5088	8.12434	9.8
	LYSK		0.6631	3.8419	46.3
	THRT		0.441	5.25686	24.5
	GLUE		0.6728	6.47878	14.3
	#1E27
	LEUL		0.491	4.21753	110.8
	PROP		0.4648	3.43219	77.4
	PROP		0.4958	3.73972	85.7
	VALV		0.4344	4.52998	40
	VALV		0.6116	3.49602	82.8
	ALAA		0.5975	4.80598	19.2
	LYSK		0.5669	3.29029	55.9
	GLUE		0.5555	3.41828	46.5
	ILEI		0.5989	3.49397	128.4
	#1E4W
	SERS		0.4799	3.51473	82.6
	HISH		0.4531	3.76541	61.9
	PHEF		0.6236	3.60078	55.8
	ASNN		0.5148	4.61624	50.8
	GLUE		0.4447	3.93033	33.9
	TYRY		0.3935	6.2401	6.8
	GLUE		0.5905	4.375	32.2
	#1E4X
	VALV		0.5337	4.3582	50
	VALV		0.4433	3.94508	39
	SERS		0.5252	3.22997	78.9
	HISH		0.5667	3.64413	60.2
	PHEF		0.5588	3.72793	54.6
	ASNN		0.4757	4.36228	50.4
	ASPD		0.4442	3.86679	38.4
	#1E54
	ASPD		0.5719	3.98652	38.5
	ASNN		0.5374	6.3477	4.1
	TRPW		0.6011	4.50326	48.9
	GLNQ		0.4479	4.01997	33.5
	ASNN		0.5703	3.01167	36.4
	GLYG		0.6083	3.41591	75.4
	THRT		0.5453	4.02489	39.7
	SERS		0.4924	7.47909	0.7
	#1E91
	ASNN		0.6016	3.57556	50.3
	ILEI		0.5888	4.75739	59.6
	GLNQ		0.5659	6.22886	0.5
	METM		0.4348	3.57145	41.7
	LEUL		0.6601	3.85568	71.1
	LEUL		0.6349	4.44922	56.7
	GLUE		0.606	5.7727	6.7
	ALAA		0.6996	3.36401	38.3
	ALAA		0.7157	3.38836	47.3
	ASPD		0.4774	7.32993	0
	TYRY		0.573	3.96599	19.4
	LEUL		0.6388	3.50116	57.1
	GLUE		0.6429	5.05698	16.8
	#1ED3
	ILEI		0.2966	3.41566	105.3
	LEUL		0.4889	3.52783	86.6
	PHEF		0.3866	3.52715	78.9
	PROP		0.4827	4.45379	23
	SERS		0.3513	3.90173	31.2
	SERS		0.4455	5.84283	8.1
	GLUE		0.3302	2.98201	45.2
	ARGR		0.5377	5.19041	5
	LEUL		0.544	4.63831	22.3
	ILEI		0.4532	4.04156	61.8
	SERS		0.3327	3.66338	69.1
	ASNN		0.5923	3.70345	76.6
	ARGR		0.602	3.32143	122.7
	#1EE5
	ALAA		0.3873	3.54832	69.7
	VALV		0.4217	4.64978	22.4
	LYSK		0.5172	3.70145	75.7
	ARGR		0.4871	4.24016	69.5
	PROP		0.5069	5.1529	12.5
	ALAA		0.4964	3.59406	52.3
	ALAA		0.4367	7.28438	0
	THRT		0.3531	4.60522	20.8
	LYSK		0.4489	5.50297	30.1
	LYSK		0.4451	3.86	69.4
	ALAA		0.3777	3.11961	57.2
	GLYG		0.4532	3.97645	57.4
	GLNQ		0.3752	5.29226	10.1
	ALAA		0.4184	3.41557	62.1
	LYSK		0.4904	3.38517	65.9
	LYSK		0.5162	3.90036	61.5
	LYSK		0.4955	4.07384	55.6
	LYSK		0.5115	3.64869	83.5
	LEUL		0.38	4.66684	21.4
	#1EFX
	GLYG		0.5678	3.39159	171.9
	ALAA		0.5252	3.38507	87.3
	VALV		0.504	3.61948	82.8
	ASPD		0.4482	4.96512	31.8
	PROP		0.5874	3.11774	85.7
	LEUL		0.562	3.15344	66.4
	LEUL		0.5697	3.43178	81
	ALAA		0.4979	3.43889	85.6
	LEUL		0.5327	3.44879	128.2
	#1EG4
	ASNN		0.4014	9.29538	0
	METM		0.3812	9.8704	0
	THRT		0.4647	6.08827	6.2
	PROP		0.545	3.66444	25.2
	TYRY		0.5185	5.00689	24
	ARGR		0.4796	4.63331	52.1
	SERS		0.4734	5.63894	0.5
	PROP		0.5638	3.34139	59.1
	PROP		0.5846	3.769	62.4
	PROP		0.5887	6.25364	2.7
	TYRY		0.5094	3.44017	67.3
	VALV		0.4581	7.16024	2.6
	PROP		0.5855	5.83641	5.5
	#1EJY
	LYSK		0.5099	4.62213	53.3
	ARGR		0.4803	5.32898	58.3
	PROP		0.4964	4.04982	37.2
	ALAA		0.4948	5.52783	14.6
	ALAA		0.4378	6.28362	11.2
	THRT		0.3593	3.46212	16.9
	LYSK		0.4762	3.59559	55.2
	LYSK		0.4367	8.0017	0
	ALAA		0.3892	3.58537	35.2
	GLYG		0.4515	2.80985	38.7
	GLNQ		0.3941	5.32573	16.4
	ALAA		0.4396	3.53622	66.9
	LYSK		0.4963	3.16513	71.7
	LYSK		0.4934	3.62834	57.7
	LYSK		0.5001	4.12529	54.8
	LYSK		0.4962	3.56753	67.8
	#1ELW
	GLYG		0.6628	5.56708	1.4
	PROP		0.7169	3.61582	76.9
	THRT		0.6101	6.10149	12.8
	ILEI		0.6284	4.72877	68.3
	GLUE		0.6748	3.68929	64.6
	GLUE		0.712	4.9735	14
	VALV		0.6572	3.44742	69.2
	ASPD		0.6919	3.973	92.1
	#1F3J
	ALAA		0.4696	5.06798	23.1
	METM		0.5227	4.18305	55.1
	LYSK		0.6148	3.38348	34.1
	ARGR		0.5639	4.04738	97.1
	HISH		0.4396	3.50871	54.4
	GLYG		0.6987	3.59052	54.3
	LEUL		0.5775	3.36177	103.7
	ASPD		0.6319	3.07725	21.3
	ASNN		0.5705	2.83858	95.4
	TYRY		0.6046	3.29925	79.1
	ARGR		0.5412	3.61729	51.8
	GLYG		0.6949	3.53685	71.5
	TYRY		0.5637	3.5677	69.5
	SERS		0.6193	4.45779	21.1
	#1F7A
	LYSK		0.5815	4.35995	13.9
	ALAA		0.5907	2.9741	75.5
	ARGR		0.6339	3.49479	47.1
	VALV		0.5986	4.11583	90.3
	LEUL		0.572	3.43618	84.3
	ALAA		0.5721	3.6373	83.8
	GLUE		0.6287	3.67411	82.2
	ALAA		0.5753	3.19836	58.8
	METM		0.6016	3.49197	62.6
	#1F90
	LYSK		0.5216	4.8374	18.2
	PROP		0.6157	3.75028	63.2
	LEUL		0.5636	3.51675	62.2
	GLUE		0.5589	3.46201	65.7
	GLUE		0.5188	5.21741	15.6
	VALV		0.5367	4.32984	25.3
	LEUL		0.6104	4.38663	72.5
	ASNN		0.4948	5.18997	14.1
	LEUL		0.498	7.77035	0.1
	#1F95
	METM		0.5841	3.01048	41.1
	SERS		0.5642	3.59833	44.3
	CYSC		0.6814	5.54524	12.5
	ASPD		0.6641	3.02291	54.8
	LYSK		0.6482	3.56661	45.2
	SERS		0.6349	3.61528	51.2
	THRT		0.6371	3.5971	87.7
	GLNQ		0.6556	3.60666	48.7
	THRT		0.6371	3.99661	83.6
	#1FG2
	LYSK		0.6814	3.62789	114.7
	ALAA		0.538	3.50714	81.2
	VALV		0.5431	3.61377	83.3
	TYRY		0.5747	4.11199	39
	ASNN		0.6965	3.49503	75.7
	PHEF		0.5391	3.47672	56.5
	ALAA		0.571	4.09856	54.9
	THRT		0.5722	3.93071	70
	CYSC		0.6137	3.51074	147.9
	#1FM6
	GLUE		0.4274	7.15062	2.8
	ARGR		0.3983	7.52033	0.7
	HISH		0.462	3.40518	49.4
	LYSK		0.4965	4.09353	2.4
	ILEI		0.4848	3.58848	51.8
	LEUL		0.497	3.60051	57.7
	HISH		0.4179	4.582	26.2
	ARGR		0.3983	7.68819	0
	LEUL		0.506	3.87891	33.8
	LEUL		0.4948	4.01059	71.8
	GLNQ		0.4065	4.37239	12
	GLUE		0.4199	5.48398	17.2
	GLYG		0.4802	5.12842	4.1
	SERS		0.4388	8.97097	0
	PROP		0.5236	10.376	0
	#1FM6
	THRT		0.4389	4.13416	48.8
	GLUE		0.5088	7.62435	0
	ARGR		0.4221	5.67896	36.1
	HISH		0.5174	3.13333	36.8
	LYSK		0.5291	3.91021	3.3
	ILEI		0.5265	2.96792	39.9
	LEUL		0.487	3.74177	63
	HISH		0.4919	4.91378	17
	ARGR		0.4526	7.70111	3.9
	LEUL		0.496	3.93511	47
	LEUL		0.4992	4.22199	78.4
	GLNQ		0.515	6.37797	10.1
	GLUE		0.4363	5.3609	14.3
	#1FM9
	GLUE		0.5232	5.47477	18
	ARGR		0.4762	6.23838	0.6
	HISH		0.579	3.53599	43.3
	LYSK		0.5329	4.16108	3
	ILEI		0.5656	3.80556	36.5
	LEUL		0.6112	3.30806	56.2
	HISH		0.5394	5.04697	29.4
	ARGR		0.4818	7.63461	0.9
	LEUL		0.6209	3.88633	40.3
	LEUL		0.6063	4.35185	81.2
	GLNQ		0.5222	6.57111	8.1
	GLUE		0.4392	6.4391	5.7
	GLYG		0.4698	3.3156	20.9
	SERS		0.4732	3.21264	29.4
	PROP		0.5214	7.35995	0
	SERS		0.3609	10.1373	0
	#1FPT
	ASPD		0.5076	10.1153	0
	ASNN		0.5188	7.95174	0
	PROP		0.3629	9.15352	0
	ALAA		0.43	6.88935	3.2
	SERS		0.457	3.06272	75.3
	THRT		0.4672	4.14251	75.8
	THRT		0.4189	5.90479	12.5
	ASNN		0.477	3.35218	62.6
	LYSK		0.4402	4.15853	40.2
	ASPD		0.541	3.45887	79.7
	LYSK		0.5294	3.44313	57.1
	#1FV1
	ASNN		0.637	NA	0
	PROP		0.5988	10.1736	0
	VALV		0.6127	9.29255	0
	VALV		0.6041	4.80775	11.5
	HISH		0.6689	4.06354	35.2
	PHEF		0.6622	3.77903	35.7
	PHEF		0.6317	3.82285	104
	LYSK		0.5769	3.80417	44
	ASNN		0.5513	3.51368	62.1
	ILEI		0.4241	3.6204	82.4
	VALV		0.5614	4.36472	12.9
	THRT		0.4819	3.57012	79.6
	PROP		0.6111	3.6389	59.7
	ARGR		0.5457	4.39657	31.2
	THRT		0.4775	3.41707	75.8
	PROP		0.6121	4.38856	47.4
	PROP		0.646	5.33022	5.1
	PROP		0.5867	5.79489	25.2
	SERS		0.5175	9.99532	0
	GLNQ		0.539	NA	0
	#1FV1
	PROP		0.6557	10.1228	0
	VALV		0.643	9.33558	0
	VALV		0.5919	4.75101	11.7
	HISH		0.6592	4.03615	35.6
	PHEF		0.655	3.79638	36
	PHEF		0.6234	3.69549	104.5
	LYSK		0.581	3.91269	44.6
	ASNN		0.5592	3.58627	63.2
	ILEI		0.4241	3.70023	80
	VALV		0.554	4.28787	13.7
	THRT		0.4797	3.47591	79.2
	PROP		0.6033	3.59279	59.8
	ARGR		0.5382	4.41329	30.5
	THRT		0.4926	3.12766	76
	PROP		0.615	4.42602	46.1
	PROP		0.6234	5.26469	5.6
	PROP		0.5894	5.72326	20.1
	SERS		0.5213	10.1032	0
	#1G1E
	ARGR		0.5394	4.57928	22.9
	METM		0.6216	6.7334	17.1
	ASNN		0.6016	3.95043	32.3
	ILEI		0.5888	3.90192	63.2
	GLNQ		0.5659	5.03789	28.2
	METM		0.4348	4.57103	45.9
	LEUL		0.6601	3.30201	68.9
	LEUL		0.6349	3.73914	60.8
	GLUE		0.606	4.81983	5.6
	ALAA		0.6996	2.81715	28.5
	ALAA		0.7157	3.08082	41.6
	ASPD		0.4774	6.57444	7.3
	TYRY		0.573	5.97086	3.5
	LEUL		0.6388	4.31747	51.6
	GLUE		0.6429	4.19527	31.4
	ARGR		0.5947	8.03036	0
	#1G5J
	ASNN		0.5724	5.77233	10.1
	LEUL		0.6186	5.13171	45.3
	TRPW		0.7341	4.76519	11
	ALAA		0.6642	3.18441	43.4
	ALAA		0.7307	3.24331	54.1
	GLNQ		0.5513	3.88695	29.6
	ARGR		0.6132	7.56597	0
	TYRY		0.6978	4.5466	58.9
	GLYG		0.6897	3.87134	48
	ARGR		0.6518	4.8394	6.7
	GLUE		0.6384	5.74162	3.4
	LEUL		0.6477	3.85329	57
	ARGR		0.6867	3.99816	30.7
	ARGR		0.6791	7.59517	0
	METM		0.6852	3.06572	41.2
	SERS		0.661	3.86981	42.6
	ASPD		0.6819	5.22885	7.2
	GLUE		0.7568	4.517	18.3
	PHEF		0.6834	4.32943	75.5
	VALV		0.4621	2.94685	30.2
	ASPD		0.524	7.45239	0
	SERS		0.5546	5.09528	15
	PHEF		0.6125	3.3841	76.1
	LYSK		0.5148	4.81656	16.5
	LYSK		0.5706	7.46291	1
	#1G7Q
	SERS		0.4299	3.39989	138.7
	ALAA		0.4114	3.75006	79.5
	PROP		0.4551	3.4525	78.2
	ASPD		0.3279	3.66405	42.2
	THRT		0.4633	3.92713	78.3
	ARGR		0.3457	4.57664	37.4
	PROP		0.4459	3.6924	53.7
	ALAA		0.4106	3.51913	147.6
	#1GUX
	ASPD		0.565	6.23237	13.3
	LEUL		0.614	3.65045	98.3
	TYRY		0.4704	4.38391	35.4
	CYSC		0.6379	3.4153	59.6
	TYRY		0.4895	6.37923	2.9
	GLUE		0.6069	3.51378	60.7
	GLNQ		0.5109	6.03243	0.4
	LEUL		0.5516	4.05256	83.7
	ASNN		0.3525	5.86339	19.6
	#1GWR
	ASNN		0.5521	5.19091	7.3
	ALAA		0.5133	3.27722	45.6
	LEUL		0.6046	3.29227	76.2
	LEUL		0.6421	5.22796	19.1
	ARGR		0.5824	8.1646	0
	TYRY		0.5638	3.88237	40.2
	LEUL		0.6376	3.31185	68.1
	LEUL		0.5939	5.90257	11.5
	ASPD		0.5515	4.89978	8
	#1H15
	GLYG		0.5503	2.78829	105.3
	GLYG		0.5469	3.87381	42.9
	VALV		0.4479	4.01921	35.2
	TYRY		0.4939	3.74918	95
	HISH		0.5408	3.96899	53
	PHEF		0.68	3.57408	55
	VALV		0.6089	3.94654	83.7
	LYSK		0.5735	3.89933	7.2
	LYSK		0.4659	3.54218	84.9
	HISH		0.5715	3.75602	30.7
	VALV		0.5301	4.09694	54.1
	HISH		0.3955	3.93173	60.1
	GLUE		0.467	3.49696	19.5
	SERS		0.5669	4.39028	32.9
	#1H24
	PROP		0.6351	6.58669	2.7
	VALV		0.55	4.21425	76
	LYSK		0.6544	4.48373	49.5
	ARGR		0.6203	5.23687	34.8
	ARGR		0.6191	2.71409	22.9
	LEUL		0.608	3.8834	56.5
	ASPD		0.6252	7.20351	7.8
	LEUL		0.6175	4.04823	63.2
	GLUE		0.647	4.10445	22.1
	#1H25
	PROP		0.5923	3.9367	29.8
	LYSK		0.5726	3.74808	19.3
	PROP		0.6472	3.62865	69.6
	LEUL		0.5516	3.54177	44.6
	LYSK		0.6517	5.35357	21.3
	LYSK		0.5697	3.23769	29.3
	LEUL		0.6203	3.67551	56.4
	ARGR		0.59	7.85251	2.8
	PHEF		0.6457	3.86254	72.5
	ASPD		0.6539	4.5662	24.5
	#1H26
	SERS		0.5679	7.63372	2.4
	ARGR		0.5151	4.03723	63.3
	HISH		0.5604	4.09208	65.3
	LYSK		0.666	5.2455	35.1
	LYSK		0.6463	3.16602	26.8
	LEUL		0.6218	3.39649	44.6
	METM		0.5645	7.88659	2.2
	PHEF		0.5088	3.19205	75.3
	LYSK		0.6689	5.2711	14.5
	#1H27
	ARGR		0.4816	4.29798	56.6
	ASNN		0.4865	3.57965	40.4
	LEUL		0.4988	3.41012	45.4
	PHEF		0.6191	3.39648	80.5
	GLYG		0.6216	5.21205	17.1
	PROP		0.4396	8.21603	0
	#1H6E
	THRT		0.5801	5.64497	47
	THRT		0.5516	2.97393	88.5
	GLYG		0.6422	3.37779	36.8
	VALV		0.4542	6.95001	5.5
	TYRY		0.5971	4.25713	74
	VALV		0.4384	3.8921	23.3
	LYSK		0.5383	4.13263	19
	METM		0.5302	4.0951	73.6
	PROP		0.6188	6.57077	8.3
	PROP		0.6272	4.49494	29.5
	#1H6W
	SERS		0.5271	5.46816	6.5
	LEUL		0.5968	3.69258	33.1
	ASNN		0.6458	3.70164	62.9
	TYRY		0.7329	3.94399	66.7
	ILEI		0.6842	3.52201	94
	ILEI		0.7286	3.61765	82.8
	LYSK		0.6984	3.75716	75.4
	VALV		0.5753	3.96899	79.6
	LYSK		0.5976	4.16979	56.9
	GLUE		0.5923	3.72748	66.8
	#1HES
	HISH		0.5487	5.0762	21.6
	LEUL		0.6105	3.30932	84.3
	GLYG		0.6266	3.71679	58.9
	THRT		0.6004	6.28164	8.7
	TYRY		0.5822	4.11191	71.4
	GLYG		0.7206	3.42633	40.5
	VALV		0.6031	4.20017	29.2
	PHEF		0.6837	4.06858	78.1
	THRT		0.6523	NA	2.8
	#1HLT
	GLUE		0.3659	4.57468	51.1
	CYSC		0.537	5.35866	14.1
	PROP		0.4383	8.07724	0
	GLUE		0.4163	NA	0.6
	GLYG		0.5386	5.10366	14.7
	TYRY		0.4937	4.44335	66.2
	ILEI		0.3624	3.29374	23
	LEUL		0.575	3.67929	52
	ASPD		0.4814	3.86605	56.5
	ASPD		0.525	3.01582	30.8
	GLYG		0.4367	4.56823	47.5
	PHEF		0.3268	5.14466	8.3
	ILEI		0.2848	3.84175	54.1
	CYSC		0.5596	3.54438	28.6
	THRT		0.3616	3.44848	33
	ASPD		0.5637	3.99114	41.8
	ILEI		0.4914	3.64562	33.9
	#1HOC
	ALAA		0.5919	3.7798	144.3
	SERS		0.5612	3.38575	88.5
	ASNN		0.5679	3.73715	81.2
	GLUE		0.6531	4.54684	41.4
	ASNN		0.6248	3.26766	83
	METM		0.5435	4.78942	33.6
	GLUE		0.6167	3.48704	57.2
	THRT		0.5573	3.92489	60.3
	METM		0.5992	3.78402	131.1
	#1HQR
	VALV		0.5828	4.77263	54.5
	HISH		0.639	3.74415	69
	PHEF		0.6564	3.74868	81.3
	PHEF		0.6204	3.93184	106.8
	LYSK		0.5799	3.57544	80.5
	ASNN		0.5451	3.79004	72.1
	ILEI		0.5312	3.81701	77.4
	VALV		0.554	4.85905	20.9
	THRT		0.5058	3.79495	79.9
	PROP		0.5956	3.2301	75.7
	#1HR9
	LEUL		0.5954	4.44422	73.3
	SERS		0.5734	3.65418	58.9
	ARGR		0.6073	7.86364	14.2
	VALV		0.5182	5.51711	33.3
	ALAA		0.5389	4.23714	44.9
	LYSK		0.4911	3.93387	43
	ARGR		0.6802	3.90461	82.3
	ALAA		0.5141	3.97196	82.9
	#1I1Y
	TYRF		0.3867	3.42691	97.4
	LEUL		0.5788	3.51438	94.3
	LYSK		0.5874	3.44219	66.4
	GLUE		0.5955	3.81742	33.9
	PROP		0.5789	4.55729	11.2
	VALV		0.5807	3.8587	70.7
	HISH		0.5855	4.2168	51.3
	GLYG		0.699	3.3656	56.8
	VALV		0.5695	3.48739	140.1
	#1I7T
	ALAA		0.5538	3.46361	144.4
	LEUL		0.499	3.80035	97.1
	TRPW		0.6698	3.49211	64.3
	GLYG		0.6081	4.55695	22.5
	VALF		0.6716	4.24156	22.5
	PHEF		0.5611	3.86232	47.6
	PROP		0.5565	3.96807	60.9
	VALV		0.5405	4.52204	51.7
	LEUL		0.5713	3.23326	128.6
	#1I7U
	ALAA		0.5538	3.48085	148.4
	LEUL		0.499	3.67582	98.1
	TRPW		0.6698	3.52968	65.1
	GLYG		0.6081	3.92963	26.9
	PHEF		0.6716	4.33811	25.5
	VALF		0.5611	4.26816	60
	PROP		0.5565	3.79977	56.7
	VALV		0.5405	4.53397	41.4
	LEUL		0.5713	3.46432	130.2
	#1IAK
	SERS		0.5646	3.29318	79.8
	THRT		0.5297	3.96859	47.2
	ASPD		0.5447	3.55704	96.1
	TYRY		0.5902	3.87426	42.9
	GLYG		0.6534	3.63127	59.3
	ILEI		0.5824	3.63803	101.2
	LEUL		0.4158	3.73676	43.6
	GLNQ		0.5987	3.45348	89.9
	ILEI		0.5812	3.66983	88.8
	ASNN		0.5664	4.04961	47.1
	SERS		0.5549	3.37734	88.5
	ARGR		0.5116	5.02986	37.5
	TRPW		0.4962	5.12522	42.4
	#1IID
	GLYG		0.668	3.91041	110.8
	LEUL		0.6052	5.07473	51
	TYRY		0.7915	2.58403	76.7
	ALAA		0.7006	2.81298	86.3
	SERS		0.4822	3.0246	58.9
	LYSK		0.5653	3.31083	58.5
	LEUL		0.6901	3.64717	35.3
	ALAA		0.7072	5.87926	6.5
	#1INQ
	SERS		0.5446	3.42717	140.8
	SERS		0.4646	3.62158	83.9
	VALV		0.4573	4.0125	90.2
	VALV		0.5169	3.81989	49.6
	GLYG		0.529	3.60949	71.2
	VALV		0.4895	4.66344	17.8
	TRPW		0.5469	3.66072	53
	TYRY		0.5762	3.67835	56
	LEUL		0.4963	3.83613	134.5
	#1IQ1
	METM		0.4932	7.36979	0
	LEUL		0.5507	3.68459	58.3
	LYSK		0.6479	4.02806	76.3
	ARGR		0.6194	5.09737	60.7
	ARGR		0.67	4.95736	57.1
	ASNN		0.595	3.65533	25.4
	VALV		0.5277	4.52706	47.7
	#1IQ1
	GLUE		0.5896	3.39397	33.8
	ASNH		0.4645	4.04522	64.7
	METM		0.4912	5.04115	8.3
	LEUL		0.5504	4.10813	60.4
	LYSK		0.6537	3.10217	67.8
	ARGR		0.6014	3.67826	63.3
	ARGR		0.6604	3.47976	54.8
	ASNN		0.6209	3.4659	91.6
	VALV		0.5318	4.22193	36.8
	#1IR3
	GLYG		0.5174	5.20316	32.4
	ASPD		0.4804	3.91118	75.7
	TYRY		0.5175	3.71481	63.4
	METM		0.4618	3.66973	52.5
	ASNN		0.4587	3.7778	41.2
	METM		0.4859	4.75419	69.5
	#1IWQ
	LYSK		0.4525	4.36215	28
	LYSK		0.5113	4.58039	7.7
	ARGR		0.3612	5.359	0.9
	PHEF		0.3495	7.79218	0.7
	SERS		0.3974	3.69072	46.3
	PHEF		0.3926	3.76866	43.6
	LYSK		0.4386	3.94894	55.7
	LYSK		0.4026	4.08309	65.5
	SERS		0.4058	3.48407	18.2
	PHEF		0.3627	3.55956	93.7
	LYSK		0.4081	3.4565	32.6
	LEUL		0.362	4.30957	62.2
	SERS		0.4033	4.14631	23.6
	GLYG		0.4253	3.45012	43.4
	PHEF		0.3296	3.76964	66.9
	SERS		0.4203	3.83863	66.7
	PHEF		0.3729	3.66496	68.3
	LYSK		0.451	4.3481	79.3
	#1J19
	ARGR		0.5823	10.878	0
	ARGR		0.62	8.03333	0.2
	ARGR		0.651	3.73121	41.5
	THRT		0.5884	3.41968	38.9
	GLYG		0.7336	3.63215	67.2
	THRT		0.4967	3.60797	31.2
	TYRY		0.7233	3.9444	59.1
	GLYG		0.6215	3.55019	21.8
	VALV		0.7127	3.39137	67.5
	LEUL		0.5572	3.88585	35
	ALAA		0.6159	5.98551	0.2
	ALAA		0.6432	3.99416	20.1
	TRPW		0.8142	5.15786	25.9
	ARGR		0.6306	5.18216	3.4
	ARGR		0.688	3.8487	8.5
	LEUL		0.7127	8.47781	0
	#1JCS
	THRT		0.5398	4.15348	46.7
	LYSK		0.544	5.37589	38.2
	CYSC		0.782	3.6362	66.8
	VALV		0.6991	3.64138	47.1
	PHEF		0.5931	4.39582	74
	METM		0.5717	3.68015	98.8
	#1JD5
	ALAA		0.6703	3.30956	143.6
	ILEI		0.6198	4.38184	40.4
	ALAA		0.6391	3.66354	42.7
	TYRY		0.711	3.61054	65.4
	PHEF		0.589	3.94667	30.9
	ILEI		0.5754	4.54633	18.6
	PROP		0.6551	3.83303	41.7
	ASPD		0.6015	8.10609	0
	#1JD6
	ALAA		0.6296	3.22441	142.8
	VALV		0.5439	4.53243	32.8
	PROP		0.6486	3.51107	39.2
	PHEF		0.4297	3.47926	73.7
	TYRY		0.4789	3.53884	38.4
	LEUL		0.4015	5.06965	20.7
	PROP		0.5804	3.98866	37.4
	GLUE		0.4033	8.41739	0
	#1JDP
	GLYG		0.649	3.50156	41.8
	CYSC		0.7766	3.75878	30
	PHEF		0.706	3.14818	85.5
	GLYG		0.713	3.46266	9
	LEUL		0.5405	2.66178	52.7
	LYSK		0.6697	3.0683	30.3
	LEUL		0.6556	3.92622	41.8
	ASPD		0.7227	4.51165	57.4
	ARGR		0.7413	4.14494	63.6
	ILEI		0.7132	4.49897	66.2
	GLYG		0.7252	3.5306	50.2
	SERS		0.5822	2.69201	88.9
	METM		0.5652	4.3499	80.7
	SERS		0.7037	3.92802	39.2
	GLYG		0.6923	3.73488	52.6
	LEUL		0.6444	4.33489	57.2
	GLYG		0.7466	5.16467	45
	CYSC		0.7766	5.10977	49
	#1JGE
	GLYG		0.4462	3.31242	166.5
	ARGR		0.4253	3.03526	96.4
	PHEF		0.5387	3.75371	67.6
	ALAA		0.4679	3.78323	27.6
	ALAA		0.4943	3.50873	20.7
	ALAA		0.5122	4.09203	25.4
	ILEI		0.4622	4.10975	61.2
	ALAA		0.5254	4.23454	51.7
	LYSR		0.5184	3.73633	125.6
	#1JGN
	VALV		0.5954	8.10234	7.6
	VALV		0.512	4.57281	51.8
	LYSK		0.6002	6.19933	6.6
	SERS		0.7278	4.89611	19.5
	ASNN		0.5438	3.24417	43.8
	LEUL		0.7669	3.49767	72.1
	ASNN		0.7868	3.33769	43.5
	PROP		0.8302	7.78623	0
	ASNN		0.6255	3.30868	19
	ALAA		0.7331	3.47281	30.1
	LYSK		0.5781	3.97725	15.8
	GLUE		0.7204	4.45946	22.9
	PHEF		0.7929	3.41007	64.6
	VALV		0.6613	7.60337	0
	PROP		0.8022	3.83627	17.4
	GLYG		0.6464	3.66071	36
	VALV		0.6034	5.34615	5.7
	LYSK		0.649	3.42808	23
	TYRY		0.7267	4.1302	32.5
	GLYG		0.6532	3.73969	74.9
	ASNN		0.7166	3.96634	14.4
	ILEI		0.6152	6.66062	7.4
	#1JH4
	VALV		0.409	11.3458	0
	LEUL		0.4171	8.31412	0
	METM		0.3844	7.40008	0
	SERS		0.4889	6.16079	3.7
	LYSK		0.4578	3.22111	45.7
	LEUL		0.5821	3.50936	46.3
	SERS		0.5314	3.28675	79.9
	VALV		0.4604	4.51567	30
	ASNN		0.48	3.43099	64.7
	ALAA		0.5541	2.99483	52.8
	PROP		0.4812	4.86277	18.4
	GLUE		0.5574	4.39371	28
	PHEF		0.5879	3.12121	62.8
	TYRY		0.4442	4.80891	14.5
	PROP		0.6289	3.35411	39.3
	SERS		0.4825	3.02965	73.9
	GLYG		0.4725	3.1903	68.6
	TYRY		0.4116	5.31834	25.4
	SERS		0.4311	4.00984	20.8
	SERS		0.4118	3.8467	21.3
	SERS		0.4018	9.17094	0
	TYRY		0.3573	9.19703	12.3
	#1JK4
	CYSC		0.6497	3.30774	89.4
	TYRY		0.5901	4.14996	85.3
	PHEF		0.4279	3.63042	26.8
	GLNQ		0.4649	3.54103	10.5
	ASNN		0.5814	4.85655	19.6
	CYSC		0.6532	4.55347	13
	#1JPF
	SERS		0.5074	3.30384	146.3
	GLYG		0.6711	3.76836	89.7
	VALV		0.4289	3.59064	88.9
	GLUE		0.5031	4.56548	43.7
	ASNN		0.4009	3.37689	77.7
	PROP		0.6823	4.3881	43.2
	GLYG		0.6628	4.52962	5.4
	GLYG		0.6662	6.30231	0
	TYRY		0.6243	4.24958	53.6
	CYSC		0.6852	3.26674	74.9
	LEUL		0.6399	3.93786	135
	#1JPL
	ASPD		0.7935	4.10849	14.4
	SERS		0.7651	4.47408	17.4
	ASPD		0.7807	3.44973	65.3
	GLUE		0.7655	3.95042	40.7
	ASPD		0.7807	5.73019	8.4
	LEUL		0.6907	3.53202	61.1
	LEUL		0.7397	3.37584	55
	HISH		0.6124	5.25513	4.6
	ILEI		0.625	3.79436	91.9
	#1JUF
	SERS		0.5452	3.35959	144.8
	SERS		0.4526	3.5517	84.9
	VALV		0.4973	3.65226	91.3
	ILEI		0.4838	3.85782	40
	GLYG		0.5386	3.65491	72.6
	VALV		0.5088	4.8122	15.9
	TRPW		0.5513	3.68424	54.5
	TYRY		0.5896	3.70382	55.3
	LEUL		0.5137	3.9257	133.9
	#1JUQ
	ASPD		0.6001	3.505	71.5
	ASPD		0.6074	4.1952	32.5
	HISH		0.6769	5.46049	7.4
	LEUL		0.697	3.76752	66
	LEUL		0.6576	3.21197	61
	PROP		0.8446	4.12025	8.6
	METM		0.7814	4.15258	74.8
	#1JUQ
	ARGR		0.589	6.87351	1.8
	ASPD		0.6078	3.64462	68.6
	ASPD		0.608	4.44842	37
	HISH		0.6766	5.52425	7.6
	LEUL		0.6883	4.13301	64.1
	LEUL		0.6579	3.65548	52.1
	PROP		0.8439	4.88221	7.2
	METM		0.7812	2.96873	71.7
	#1JWG
	ASPD		0.7807	3.60274	79.4
	GLUE		0.7655	4.10578	35.6
	ASPD		0.7807	5.86021	6.2
	LEUL		0.6907	3.82848	74.8
	LEUL		0.7397	3.45755	66.4
	HISH		0.6124	3.88879	17.3
	ILEI		0.625	3.85321	94.3
	#1K3A
	GLYG		0.4994	6.38022	18.4
	GLUE		0.4937	3.83616	58.3
	TYRY		0.5372	3.80381	60.9
	VALV		0.487	4.02731	58.9
	ASNN		0.4935	3.92571	40.7
	ILEI		0.5123	4.38746	56.5
	GLUE		0.4337	3.7739	30.6
	PHEF		0.487	3.69979	70.2
	#1K7L
	GLUE		0.5005	5.25892	34.3
	ARGR		0.3823	4.49359	6.7
	HISH		0.469	3.94749	48.3
	LYSK		0.4771	4.66985	2.1
	ILEI		0.4738	3.30503	44.9
	LEUL		0.5034	4.04719	58.1
	HISH		0.4668	5.18719	36.7
	ARGR		0.4207	7.76458	0
	LEUL		0.4709	4.22973	42.2
	LEUL		0.4953	4.59332	73
	GLNQ		0.4557	5.90703	6.1
	GLUE		0.4212	4.48692	13.7
	GLYG		0.4337	4.87998	3.2
	#1K8D
	ILEI		0.4492	3.62921	99.3
	LEUL		0.5922	3.5886	92.6
	METM		0.341	3.19522	66.3
	GLUE		0.4672	4.63387	33.1
	HISH		0.505	3.93057	46.6
	ILEI		0.5544	4.86639	36.1
	HISH		0.5008	3.49956	72.5
	LYSK		0.5457	4.62445	24.1
	LEUL		0.4455	3.91618	129.7
	#1KA7
	ARGK		0.4318	6.49499	5.3
	LYSK		0.5274	8.50586	0
	SERS		0.5358	5.95516	14.6
	LEUL		0.5532	3.83917	64
	THRT		0.5982	4.09057	44.1
	ILEI		0.561	3.81084	40.4
	TYRY		0.6184	4.73043	67.6
	ALAA		0.5464	4.52943	33.7
	GLNQ		0.5283	3.89513	64
	VALV		0.6168	3.77226	84.9
	GLNQ		0.5256	5.15058	20.6
	LYSK		0.514	3.52022	64.1
	#1KC5
	HISH		0.6714	3.02873	16.2
	GLNQ		0.651	6.03152	11.7
	LEUL		0.5855	4.64332	42.2
	ASPD		0.6312	3.45541	56.1
	PROP		0.6502	3.06425	53.2
	ALAA		0.5266	3.10581	83.5
	PHEF		0.6083	4.09758	65.7
	GLYG		0.5156	3.75517	50.4
	#1KCR
	HISH		0.7107	3.63749	21.9
	GLNQ		0.6833	3.38564	45.1
	LEUL		0.5967	3.72945	71.3
	ASPD		0.6592	4.68682	17.4
	PROP		0.7107	3.57677	33.7
	ALAA		0.5738	3.07736	71.7
	PHEF		0.6466	3.91686	70.5
	GLYG		0.558	3.28485	26.1
	ALAA		0.6196	6.73807	0.1
	ASNN		0.6479	6.05473	0.1
	SERS		0.5935	2.85149	39.8
	THRT		0.4554	3.41137	37.6
	ASNN		0.6218	3.6336	80.5
	PROP		0.7101	5.50767	7.8
	ASPD		0.647	6.3015	0
	#1KCS
	GLNQ		0.6554	5.99524	11
	LEUL		0.608	4.58557	50.1
	ASPD		0.5976	3.26024	52.4
	PROP		0.6171	3.65294	46.1
	ALAA		0.5231	3.04388	83.4
	PHEF		0.5374	4.25458	66.8
	GLYG		0.4952	3.9179	9.9
	#1KJ4
	VALV		0.6417	3.55182	114.5
	SERS		0.6521	3.34992	66.9
	GLNQ		0.6689	3.52123	64.6
	ASNN		0.6712	3.87727	78.8
	TYRY		0.6734	3.58314	75.5
	PROP		0.7142	2.95697	84.1
	ILEI		0.6971	3.77977	89.1
	VALV		0.6406	3.93797	73.3
	GLNQ		0.6791	4.39475	42.9
	#1KJ4
	VALV		0.6309	3.37251	107.6
	SERS		0.6504	3.02753	68.6
	GLNQ		0.6492	3.45625	65.1
	ASNN		0.6945	3.62071	74.7
	TYRY		0.661	3.41801	73.8
	PROP		0.6849	3.12327	83.8
	ILEI		0.6543	3.86946	90.2
	VALV		0.6393	3.58915	87.7
	#1KJG
	ALAA		0.5116	2.89458	84.7
	GLUE		0.5598	3.2346	48.2
	THRT		0.5499	3.82954	87.5
	PHEF		0.525	3.28296	83
	TYRY		0.528	3.66705	78
	VALV		0.4603	3.59987	83.7
	ASPD		0.5246	3.53345	39.9
	GLYG		0.5175	2.91624	83.3
	ALAA		0.4878	5.43157	39.1
	#1KJV
	ASNN		0.5059	3.54199	127.5
	PROP		0.5273	3.40091	88.6
	ARGR		0.4283	3.75251	70.1
	ALAA		0.4716	3.79145	28.2
	METM		0.3031	4.34947	24.2
	GLNQ		0.3587	3.57504	45.4
	ALAA		0.41	3.76589	66.3
	LEUL		0.4656	4.31156	56.8
	LEUL		0.4135	3.47627	126.9
	#1KL3
	HISH		0.6313	3.84911	53.5
	PROP		0.7957	3.56022	62.1
	GLNQ		0.7106	3.5885	70.1
	PHEF		0.7185	3.62446	60.8
	GLUE		0.27	5.51332	50.7
	LYSK		0.27	5.85743	20.4
	#1KL8
	ILEI		0.3685	24.522	0
	PROP		0.5978	19.0402	0
	GLYG		0.5216	18.295	0
	LYSK		0.4277	14.9587	0
	ARGR		0.5644	10.6782	0
	THRT		0.4446	9.7016	0
	GLUE		0.4608	8.70399	0
	SERS		0.2854	3.63055	29.5
	PHEF		0.461	3.34329	63.4
	TYRY		0.625	3.69172	42.8
	GLUE		0.4338	2.96341	68.2
	CYSC		0.6635	3.38355	28.7
	CYSC		0.6471	4.18702	15.9
	LYSK		0.4356	3.56975	21.3
	GLUE		0.5926	7.20467	0.7
	PROP		0.6468	9.62373	0
	TYRY		0.5652	5.94266	24.1
	PROP		0.5626	8.94199	0
	ASPD		0.6074	10.9544	0
	#1KLU
	GLYG		0.4383	3.51308	75.3
	GLUE		0.4675	3.70816	41.2
	LEUL		0.5184	3.80159	53.5
	ILEI		0.5156	3.78962	87.8
	GLYG		0.3524	3.6352	61
	THRT		0.4515	4.32642	59
	LEUL		0.5824	3.98945	85
	ASNN		0.6358	4.05231	23.9
	ALAA		0.4503	3.48357	83.1
	ALAA		0.5643	3.58361	77.4
	LYSK		0.4779	4.39716	38.5
	VALV		0.5121	3.28932	78.6
	PROP		0.4899	3.8131	70.2
	ALAA		0.4664	5.11184	9.5
	ASPD		0.506	4.46867	54.2
	#1KO6
	LYSK		0.5348	4.97783	45.3
	TYRY		0.6068	3.40711	95
	GLYG		0.6327	3.44	76
	LEUL		0.4421	3.48479	80.2
	GLNQ		0.6191	5.81239	8.1
	ASPD		0.4762	3.9964	46.1
	#1KZZ
	CYSC		0.6096	3.75958	35.1
	SERS		0.7218	4.8838	28.8
	VALV		0.5421	7.76853	0
	PROP		0.7626	4.08315	59.3
	ILEI		0.6374	4.36061	32.3
	GLNQ		0.7252	3.88853	54.3
	CYSC		0.7878	3.17814	63.2
	THRT		0.6854	3.27771	30.7
	ASPD		0.7052	4.07284	34.6
	LYSK		0.5755	5.25985	9.5
	THRT		0.5822	8.78641	0
	#1L0A
	SERS		0.683	3.44694	50.5
	VALV		0.5271	5.57756	12.8
	PROP		0.7786	2.91165	85.6
	ILEI		0.6367	3.62699	32.8
	GLNQ		0.7072	4.54538	55.6
	CYSC		0.7398	3.4312	58.4
	THRT		0.6637	3.90722	30
	ASPD		0.6718	2.85558	39
	LYSK		0.5381	3.57997	21.1
	THRT		0.5383	8.56983	0
	ASPD		0.602	4.65148	14.4
	LYSK		0.5682	6.64337	0.7
	GLNQ		0.5464	3.74798	48.2
	GLUE		0.6014	3.74885	55.2
	ALAA		0.4846	3.75295	56
	LEUL		0.5724	3.37081	31.1
	PHEF		0.6297	3.89486	77.1
	LYSK		0.5728	3.83433	86.9
	#1L2I
	LYSK		0.5383	8.12654	0
	HISH		0.5963	6.56776	2
	LYSK		0.5515	3.59641	6.6
	ILEI		0.5635	3.61144	44
	LEUL		0.5962	3.96187	63.4
	HISH		0.5702	4.96749	21.5
	ARGR		0.5076	7.79577	0
	LEUL		0.5932	3.81679	49.1
	LEUL		0.5818	3.96602	70.5
	GLNQ		0.5601	5.50237	16.6
	#1LB5
	GLNQ		0.6153	5.80845	21.8
	METM		0.4719	6.09091	10.9
	PROP		0.79	3.4132	80.2
	THRT		0.6021	4.54687	34.4
	GLUE		0.6841	3.84252	69.5
	ASPD		0.7043	3.41575	61.6
	GLUE		0.6681	4.04188	33.1
	TYRY		0.6907	3.36342	66.6
	#1LB6
	LYSK		0.4757	6.41048	12.7
	GLNQ		0.4946	3.91947	63.6
	GLUE		0.4701	6.00016	0.6
	PROP		0.5909	3.53728	72.5
	GLNQ		0.4742	4.53842	32.7
	GLUE		0.5742	3.95697	69.6
	ILEI		0.432	4.22391	25.5
	ASPN		0.43	4.00704	38.1
	PHEF		0.4256	3.68471	63.1
	#1LD9
	TYRY		0.5089	3.9319	111.2
	PROP		0.5284	2.90211	89.3
	ASNN		0.428	3.71289	83.5
	VALV		0.4955	3.36423	30.4
	ASNN		0.4886	3.20689	78.3
	ILEI		0.4148	3.5409	15.4
	HISH		0.3712	4.22334	69.5
	ASNN		0.4537	4.33441	52.6
	PHEF		0.4785	3.18878	129.9
	#1LDP
	GLNQ		0.6554	0.272496	118.4
	LEUL		0.5368	0.631743	95.8
	SERS		0.4868	0.14225	69.5
	PROP		0.6705	0.396985	34.8
	PHEF		0.633	0.725273	83.1
	PROP		0.6638	0.443059	24.7
	PHEF		0.574	0.537407	70.8
	ASPD		0.57	0.414875	65.9
	LEUL		0.5342	0.566097	123.6
	#1LVB
	THRT		0.3905	3.44327	48.1
	GLUE		0.5675	4.85991	45.1
	ASNN		0.4152	3.77365	58.3
	LEUL		0.4014	3.58372	85.1
	TYRY		0.448	3.53802	76.5
	PHEF		0.4617	3.32012	87.3
	GLNQ		0.5361	3.88506	89.6
	SERS		0.4101	3.313	58.8
	GLYG		0.3221	3.10363	67.6
	THRT		0.4338	5.0948	41.6
	#1LVM
	GLUE		0.4197	7.26165	5.3
	ALAA		0.4479	3.85263	47.8
	THRT		0.4224	3.60632	33.9
	GLNQ		0.3827	4.52871	32.4
	LEUL		0.5741	3.46892	85.2
	METM		0.3531	3.69506	36.2
	ASNN		0.4231	3.58196	54.9
	#1LXH
	TYRY		0.4236	20.9738	0
	ARGR		0.4484	19.6662	0
	GLYG		0.5495	15.0014	0
	TRPW		0.4679	13.7372	0
	LYSK		0.5026	8.57008	0
	HISH		0.5367	8.49082	0
	TRPW		0.3251	5.3088	21.7
	VALV		0.4281	3.7964	9.9
	TYRY		0.4588	3.70542	78
	TYRY		0.5744	4.55095	79.6
	THRT		0.3953	3.94267	72.1
	CYSC		0.601	5.42918	9.9
	CYSC		0.6253	6.6063	4.3
	PROP		0.4924	5.69648	7.6
	ASPD		0.5129	3.50582	37.8
	THRT		0.3497	3.97616	18.7
	PROP		0.5382	3.83174	15.7
	TYRY		0.5628	8.7822	0
	#1M27
	LYSK		0.5317	7.55498	0.2
	SERS		0.4828	4.35126	30.5
	LEUL		0.4784	3.69517	60.2
	THRT		0.6074	3.52506	48.6
	ILEI		0.5801	4.11516	42.1
	TYRY		0.6201	4.10131	46.6
	ALAA		0.5174	3.36286	69.2
	GLNQ		0.525	3.71292	47
	VALV		0.6109	3.59807	86.7
	GLNQ		0.5424	3.68713	26.4
	LYSK		0.5053	3.98399	54.3
	#1M2Z
	PROP		0.5038	8.63296	0
	VALV		0.3139	11.3817	0
	SERS		0.5276	6.75447	0
	PROP		0.5153	8.31304	0
	LYSK		0.5688	6.04389	24.5
	LYSK		0.5333	9.23149	0
	LYSK		0.5612	7.61538	0
	GLUE		0.4681	3.69558	42
	ASNN		0.5921	3.89467	43.3
	ALAA		0.5049	5.54504	3.5
	LEUL		0.6175	3.25744	33.8
	LEUL		0.6461	3.96175	51
	ARGR		0.5635	3.48371	30.4
	TYRY		0.5645	7.98027	0
	LEUL		0.6646	4.20372	37.8
	LEUL		0.606	4.09437	76.9
	ASPD		0.5662	4.84242	27.1
	LYSK		0.5436	5.60809	4.9
	ASPD		0.6128	4.08115	41.2
	ASPD		0.5731	8.18093	0
	THRT		0.4338	9.53704	0
	#1M45
	GLNQ		0.41	8.73466	0
	ILEI		0.4819	4.607	44.3
	SERS		0.3781	5.24135	10
	GLNQ		0.3748	8.11018	0
	ALAA		0.5185	3.84723	39.4
	ILEI		0.498	4.68846	43.6
	LYSK		0.3753	4.73958	15
	TYRY		0.2786	3.69609	39.6
	LEUL		0.5649	3.66769	57.2
	GLNQ		0.6964	3.36364	48.9
	ASNN		0.3233	3.70704	50.6
	ASNN		0.3075	3.74125	53.2
	ILEI		0.4078	4.28491	43.5
	LYSK		0.4037	3.92656	55.5
	GLYG		0.6155	3.38521	22.5
	PHEF		0.393	3.90418	44
	ILEI		0.4382	4.85873	41.8
	ILEI		0.4601	3.97458	41
	ARGR		0.6648	4.66633	41.6
	GLNQ		0.4865	6.12774	1.2
	ARGR		0.4105	3.8451	13.6
	VALV		0.5123	4.38653	48.5
	ASNN		0.341	8.04948	0
	ASPD		0.2997	7.15955	0
	GLUE		0.3667	4.3341	34
	#1M46
	SERS		0.3478	4.54221	18.8
	VALV		0.4306	5.36723	46.6
	LEUL		0.448	5.54921	22.6
	ARGR		0.4149	8.6233	0
	THRT		0.3626	4.18462	50.3
	ILEI		0.4639	4.87017	45.2
	THRT		0.4421	4.73544	22
	ASNN		0.235	3.83006	8.8
	LEUL		0.4814	3.86855	57.2
	GLNQ		0.6005	3.76605	50.9
	LYSK		0.3552	5.30916	12.6
	LYSK		0.2676	4.15937	32.3
	ILEI		0.4089	4.20996	48.1
	ARGR		0.6212	4.94514	41.2
	LYSK		0.4481	6.73111	0.1
	GLUE		0.4034	4.56741	40.9
	LEUL		0.4386	5.97166	38.6
	LYSK		0.3323	8.81676	0
	GLNQ		0.4148	4.00542	11.8
	ARGR		0.5083	6.16575	31.1
	GLNQ		0.3205	8.10843	3.1
	LEUL		0.4869	9.47799	0
	LYSK		0.3533	9.04178	0
	GLNQ		0.4113	8.62878	0
	GLUE		0.2911	12.7231	0
	#1M4Q
	PROP		0.6381	4.08646	43.8
	GLUE		0.635	4.91038	12
	PROP		0.654	3.4693	66.9
	THRT		0.572	4.41191	53
	ALAA		0.5876	2.47328	61.1
	PROP		0.6486	4.00915	87.7
	PROP		0.6514	4.65573	55.5
	GLUE		0.511	3.31898	51
	GLUE		0.6395	5.68206	13
	#1MDK
	PHEF		0.6245	7.74029	1
	ARGR		0.6935	3.67398	46.8
	PHEF		0.7133	4.20994	26.5
	ARGR		0.7006	3.32105	42.1
	TYRY		0.7243	3.61396	65
	VALV		0.4592	5.55257	7
	CYSC		0.642	3.01181	73.7
	GLUE		0.6877	4.01943	53.1
	GLYG		0.6281	3.57699	49.3
	PROP		0.5576	4.57239	58.7
	SERS		0.6088	4.32308	10.7
	HISH		0.653	6.8172	0
	GLYG		0.7221	8.04777	0
	#1MFG
	GLUE		0.7301	5.45992	16.8
	TYRY		0.829	3.43058	53.3
	LEUL		0.7329	4.50687	8.5
	GLYG		0.6891	6.76589	0
	LEUL		0.6317	6.54065	1.7
	ASPD		0.5805	3.16134	45.3
	VALV		0.5429	3.90966	45.6
	PROP		0.7703	3.73241	32.4
	VALV		0.6528	4.06536	125.9
	#1MT8
	ALAA		0.5822	2.71792	81
	ARGR		0.6355	3.83639	47.9
	VALV		0.6034	4.18302	88.2
	LEUL		0.5867	3.45094	82.7
	ALAA		0.586	3.64398	75.3
	GLUE		0.5972	3.50011	82.2
	ALAA		0.5635	3.11921	57.4
	METM		0.6123	3.33955	54.3
	#1MWA
	GLUE		0.5099	3.49241	124.7
	GLNQ		0.6654	3.54142	74.5
	TYRY		0.6567	3.98171	70
	LYSK		0.7443	3.8009	82
	PHEF		0.6869	3.70524	69.9
	TYRY		0.6323	3.22385	95.7
	SERS		0.6149	3.38818	78.3
	VALV		0.5884	3.18103	135.6
	#1MZN
	LYSK		0.5628	6.48159	2.6
	HISH		0.6695	3.54858	56.3
	LYSK		0.5609	4.0471	2.6
	ILEI		0.6346	3.13242	51.3
	LEUL		0.6456	3.47667	55.5
	HISH		0.6103	5.12129	28.3
	ARGR		0.5513	7.82575	0
	LEUL		0.6332	3.9872	43.5
	LEUL		0.6479	3.7466	70.2
	GLNQ		0.5832	5.18498	8
	ASPD		0.5115	4.52891	6.1
	#1N12
	SERS		0.4131	2.72326	107.2
	ASPD		0.5431	3.46087	75.6
	VALV		0.5903	4.28776	72.9
	ALAA		0.3873	3.8222	62.9
	PHEF		0.6389	3.83185	88.6
	ARGR		0.4108	3.37249	47.5
	GLYG		0.6845	3.40852	79.9
	ASNN		0.4653	3.45805	56.4
	LEUL		0.5679	3.89653	100.9
	LEUL		0.4948	4.05796	48.8
	ASPD		0.5265	4.44376	42.9
	#1N2R
	GLUE		0.5575	3.87534	124.2
	GLUE		0.6258	3.13446	98.9
	PHEF		0.717	3.84179	64
	GLYG		0.5798	3.65414	34.3
	ARGR		0.5113	4.85448	15.4
	ALAA		0.5238	3.71698	56
	PHEF		0.442	3.88564	49.4
	SERS		0.5804	3.27719	61
	PHEF		0.7189	3.78206	131.1
	#1N3N
	SERS		0.6016	3.02255	142.2
	ALAA		0.6365	3.62667	85.3
	LEUL		0.6134	3.13861	83.7
	GLNQ		0.6037	4.59566	39.7
	ASNN		0.6671	3.03192	79.1
	ALAA		0.638	3.29225	66.1
	ALAA		0.5793	6.62819	0.7
	SERS		0.6341	3.3193	66.5
	ILEI		0.5555	3.61541	64.7
	ALAA		0.5913	3.29688	139.4
	#1N4M
	ASPD		0.4942	4.27481	32.1
	ASPD		0.5998	3.51918	62.6
	TYRY		0.658	3.4772	61.3
	LEUL		0.5201	3.51203	77.1
	TRPW		0.5234	3.79251	40.2
	GLYG		0.5296	3.48909	60.7
	LEUL		0.6179	3.60077	40.6
	GLUE		0.5447	4.77618	9.6
	ALAA		0.4197	8.5599	0
	GLYG		0.5421	3.98932	35.7
	GLUE		0.6677	5.04005	12.2
	GLYG		0.6862	3.62542	34.9
	ILEI		0.6221	3.53092	63.1
	SERS		0.5848	2.91584	51.9
	ASPD		0.6871	4.69853	29.7
	LEUL		0.6749	4.18224	53.2
	PHEF		0.7122	3.30961	68.8
	ASPD		0.6521	4.52	56.6
	#1N4M
	ASPD		0.4942	4.10556	68.2
	ASPD		0.5998	6.00206	11.6
	TYRY		0.658	3.73957	27.1
	LEUL		0.5201	7.74395	0
	TRPW		0.5234	4.18884	42.1
	GLYG		0.5296	5.1928	18
	LEUL		0.6179	3.62226	86.3
	GLUE		0.5447	3.82092	23.2
	ALAA		0.4197	3.53458	88.1
	GLYG		0.5421	5.2012	7.4
	GLUE		0.6677	7.06909	7.1
	GLYG		0.6862	7.0081	0
	#1N5Z
	METM		0.3593	6.48127	4.5
	PROP		0.5932	4.05534	10.1
	PROP		0.5656	3.71069	60.4
	THRT		0.407	5.63812	7.9
	LEUL		0.347	4.6669	38.9
	PROP		0.539	3.66375	64.8
	HISH		0.3937	6.01968	4.5
	ARGR		0.5535	3.53913	34.3
	ASPD		0.5341	3.86041	24.7
	TRPW		0.6421	4.56541	62.7
	#1NQ7
	HISH		0.4799	4.11509	43.8
	LYSK		0.4653	4.25335	2.5
	ILEI		0.476	3.35063	44.7
	LEUL		0.5283	3.30182	61.5
	HISH		0.452	4.7774	24.6
	ARGR		0.435	7.92593	0
	LEUL		0.5116	4.12911	39.3
	LEUL		0.5108	5.03977	76.4
	GLNQ		0.4172	5.46768	10.4
	GLUE		0.3876	3.99223	8.4
	#1NTV
	ASNN		0.5424	3.28112	79.8
	PHEF		0.6232	5.08635	74.2
	ASPD		0.5427	4.14619	40.7
	ASNN		0.59	3.16347	55.8
	PROP		0.6433	4.37745	42.1
	VALV		0.6007	4.0083	56.4
	TYRY		0.6162	3.36507	54.8
	ARGR		0.5629	3.49137	16.4
	LYSK		0.624	5.10462	30.4
	THRT		0.5855	5.83641	20.4
	#1NX1
	ASPD		0.6001	6.44899	1.4
	ALAA		0.5755	2.84245	58.3
	ILEI		0.5608	4.13633	57.4
	ASPD		0.6806	4.00472	20.3
	ALAA		0.554	3.87036	16.5
	LEUL		0.652	3.76364	63.8
	SERS		0.6732	3.81244	49.6
	SERS		0.5486	7.12071	0
	ASPD		0.6214	3.82285	41.8
	PHEF		0.6636	3.76142	79.6
	THRT		0.5399	3.89793	72
	#1O9A
	SERS		0.4673	3.70263	39.9
	THRT		0.524	3.70853	37.9
	THRT		0.6105	3.93006	22.7
	GLUE		0.5072	3.08846	22
	VALV		0.5427	4.14921	40.5
	GLUE		0.6144	4.83829	54.3
	ASPD		0.6201	4.91056	34.7
	SERS		0.4421	3.15298	41.2
	LYSK		0.6034	5.6565	31.1
	PROP		0.6689	4.20471	12.4
	LYSK		0.556	3.64795	34.3
	LEUL		0.4504	3.79607	51.3
	SERS		0.4625	3.67987	24.2
	ILEI		0.4624	4.08452	41
	HISH		0.5943	4.02256	39.5
	PHEF		0.5663	3.46711	65.2
	ASPD		0.6228	5.07643	12.8
	ASNN		0.5978	3.62567	25.8
	GLUE		0.5136	7.80744	1.9
	TRPW		0.4299	5.83678	44.3
	PROP		0.6003	5.59933	18.4
	LYSK		0.5799	6.72355	7.2
	GLUE		0.6011	9.32241	0
	ASPD		0.5683	13.1546	0
	#1O9K
	LEUL		0.4564	5.10065	34.6
	ASPD		0.6588	4.52449	42.4
	TYRY		0.7113	4.54532	63.9
	HISH		0.4783	2.96466	67.6
	PHEF		0.6331	3.59631	33.1
	GLYG		0.5694	3.79226	66.5
	LEUL		0.6904	3.1214	42.3
	GLUE		0.5236	6.46198	6.2
	GLUE		0.5754	7.27084	7.6
	GLYG		0.5619	4.75928	16
	GLUE		0.6916	4.72901	20.8
	GLYG		0.6975	3.34374	26.4
	ILEI		0.5997	3.37116	64
	ARGR		0.4397	3.06162	47.6
	ASPD		0.6544	3.62641	24.2
	LEUL		0.6837	4.53353	57.8
	PHEF		0.7239	4.0643	77.2
	ASPD		0.6704	5.61373	16.7
	#1O9U
	VALV		0.4812	9.55591	0
	GLUE		0.4942	5.41446	2.4
	PROP		0.633	3.86713	45.8
	GLNQ		0.3665	4.5791	11
	LYSK		0.4561	7.88886	0
	PHEF		0.627	3.63056	50.3
	ALAA		0.5622	3.63442	36.3
	GLUE		0.4102	7.27269	0
	GLUE		0.4673	4.27038	15.7
	LEUL		0.5904	4.52556	47.9
	ILEI		0.5178	4.4816	32.8
	HISH		0.4622	7.68694	0
	ARGR		0.5461	3.85824	28.5
	LEUL		0.5842	4.02404	54.6
	GLUE		0.5675	4.48481	9.7
	ALAA		0.3602	8.12901	0
	VALV		0.4884	4.61781	39.2
	GLNQ		0.3665	3.68937	39.8
	#1OBY
	THRT		0.611	5.08198	25.9
	ASNN		0.5405	4.24044	14.7
	GLUE		0.681	3.66105	56.1
	PHEF		0.6671	3.42543	65
	TYRY		0.6936	4.57402	79.3
	ALAA		0.6593	3.75087	124.3
	#1OGA
	GLYG		0.6349	3.30675	165.9
	ILEI		0.5919	3.26697	96.5
	LEUL		0.5962	3.47138	64.2
	GLYG		0.7447	3.30166	94
	PHEF		0.6011	3.81887	63.2
	VALV		0.5609	3.28514	92.9
	PHEF		0.6146	4.1606	72.9
	THRT		0.6219	3.65848	92.2
	LEUL		0.613	3.66902	133.6
	#1OGT
	ARGR		0.476	3.58289	99.4
	ARGR		0.546	3.32986	94.8
	LYSK		0.5182	3.74273	59.5
	TRPW		0.6053	3.57103	35.9
	ARGR		0.5459	4.44818	13.2
	ARGR		0.5317	5.05947	48.5
	TRPW		0.5962	3.67824	55.8
	HISH		0.4944	3.5603	53.3
	LEUL		0.5577	3.74115	128.8
	#1OJ5
	LEUL		0.5501	6.3182	13.2
	PROP		0.6975	3.87318	24.6
	PROP		0.7628	4.72682	40.2
	THRT		0.5638	8.23419	0
	GLUE		0.6064	4.60644	10.8
	GLNQ		0.6379	7.545	0
	ASPD		0.5998	6.29545	2.7
	LEUL		0.6014	3.67688	42.8
	THRT		0.6081	3.86572	9
	LYSK		0.5726	8.16286	0
	LEUL		0.646	3.7377	53.8
	LEUL		0.6522	5.3532	64.5
	LEUL		0.5787	8.28387	0
	GLUE		0.6657	6.58111	2.8
	#1OPI
	PROP		0.6328	4.3067	9.7
	SERS		0.545	5.22846	16.5
	LYSK		0.5867	4.60987	61.9
	LYSK		0.6041	4.11921	14.5
	ARGR		0.5966	8.30087	0
	LYSK		0.602	7.79102	0
	ARGR		0.595	6.14424	2
	SERS		0.6383	6.77672	2.1
	ARGR		0.6966	3.71684	69
	TRPW		0.8076	3.37227	86.7
	ASNN		0.476	4.48432	27.4
	GLNQ		0.4162	4.39174	24.6
	ASPD		0.5311	7.35042	0
	#1OQD
	CYSC		0.7841	11.914	0
	SERS		0.519	12.4619	0
	GLNQ		0.6231	14.7375	0
	ASNN		0.6819	13.4319	0
	GLUE		0.698	10.1745	0
	TYRY		0.767	7.53563	6.3
	PHEF		0.6991	9.60028	0
	ASPD		0.7601	4.42635	10.9
	SERS		0.5679	3.33245	48.9
	LEUL		0.7166	2.86044	93.2
	LEUL		0.6794	4.87692	45.2
	HISH		0.5266	4.83293	29.8
	ALAA		0.6064	7.15544	0
	CYSC		0.7832	9.49125	0
	ILEI		0.5026	4.56323	15.4
	PROP		0.7669	8.53827	0
	CYSC		0.7832	9.23451	0
	GLNQ		0.5339	10.1168	0
	LEUL		0.7166	5.16448	23.9
	ARGR		0.7509	5.70279	45.4
	CYSC		0.793	10.1013	0
	#1ORH
	GLYG		0.3204	3.43177	99.5
	GLYG		0.387	3.16866	84.6
	PHEF		0.3305	NA	23.6
	GLYG		0.3678	2.76023	82.2
	GLYG		0.3904	3.33186	29.1
	ARGR		0.4535	NA	8.1
	GLYG		0.4286	3.12711	67.6
	GLYG		0.5072	4.71765	13.7
	PHEF		0.3124	NA	26.4
	GLYG		0.3677	2.7824	106.4
	#1OT7
	GLUE		0.4681	5.83587	0
	ASNN		0.5921	3.38322	61.3
	ALAA		0.5049	4.23755	4.6
	LEUL		0.6175	3.66366	47
	LEUL		0.6461	3.51931	60.6
	ARGR		0.5635	4.43338	13.6
	TYRY		0.5645	7.7101	0
	LEUL		0.6646	4.52634	46.6
	LEUL		0.606	4.38031	67.9
	ASPD		0.5662	5.44221	12
	LYSK		0.5436	8.00066	0
	ASPD		0.6128	3.19634	16.1
	#1OV3
	GLNQ		0.6177	5.63048	15.8
	PROP		0.7049	3.78634	48.8
	PROP		0.7945	3.73039	74.1
	SERS		0.5473	6.19956	14.8
	ASNN		0.5511	5.10474	14.2
	PROP		0.7111	4.01356	64.8
	PROP		0.6952	4.02717	82.4
	PROP		0.6964	4.04146	55.4
	ARGR		0.6443	3.7556	70.1
	PROP		0.6972	3.61266	34.4
	PROP		0.7386	3.91711	65.7
	#1OW6
	THRT		0.4514	5.44943	14.9
	ARGR		0.46	6.91641	0
	GLUE		0.5017	6.80601	0
	LEUL		0.5015	3.78562	51.1
	ASPD		0.5652	5.80292	19.5
	GLUE		0.509	9.63218	0
	LEUL		0.4814	4.8752	35.4
	METM		0.5049	3.927	55.5
	ALAA		0.4797	6.91179	0
	SERS		0.4532	3.56111	18
	LEUL		0.5203	4.65544	73.8
	#1OW7
	THRT		0.4772	4.3539	49.7
	ARGR		0.418	7.13146	0
	GLUE		0.4963	4.44063	4.4
	LEUL		0.502	3.88394	51.9
	ASPD		0.5488	6.08582	5.6
	GLUE		0.4568	8.06619	0
	LEUL		0.4213	3.77404	45.1
	METM		0.4303	4.87269	41.8
	ALAA		0.4478	8.32636	0
	SERS		0.4807	4.10176	12.3
	LEUL		0.4786	3.14034	62.6
	SERS		0.4611	5.57238	8.9
	#1OW8
	LEUL		0.5718	4.68532	47.4
	SERS		0.5511	7.80581	0
	GLUE		0.5868	4.56241	4.6
	LEUL		0.6095	4.37255	51.5
	ASPD		0.592	5.93019	7.6
	ARGR		0.4873	8.43523	0
	LEUL		0.6043	3.7691	37.5
	LEUL		0.5907	5.44519	35.5
	LEUL		0.5136	8.37153	0
	GLUE		0.5395	4.56742	12.7
	LEUL		0.6086	3.36747	68.4
	ASNN		0.5244	4.42901	15.9
	#1P4L
	SERS		0.3823	2.72277	131
	ILEI		0.3289	3.72893	80.5
	ILEI		0.4835	3.26932	58.8
	ASNN		0.4463	4.00947	19.5
	PHEF		0.4852	3.5503	72.8
	GLUE		0.5726	3.77779	42.2
	LYSK		0.6217	3.46937	45.4
	LEUL		0.5802	3.33457	131
	#1P8D
	SERS		0.5403	6.2852	1.8
	LEUL		0.5532	4.29863	70
	THRT		0.445	4.09945	7.2
	GLUE		0.5974	8.23617	0
	ARGR		0.5236	5.34928	27.6
	HISH		0.6079	3.02223	40.5
	LYSK		0.5591	4.41828	2.8
	ILEI		0.61	3.67767	43.7
	LEUL		0.6784	3.3149	55.7
	HISH		0.6127	4.23794	17.8
	ARGR		0.5377	7.72935	2.7
	LEUL		0.6592	3.85156	46.2
	LEUL		0.6479	3.72434	76.4
	GLNQ		0.5827	4.5626	10.6
	GLUE		0.4593	4.80436	0.7
	GLYG		0.5096	2.96304	20.9
	#1P8D
	ARGR		0.3983	7.034	17.5
	HISH		0.462	3.19654	47.5
	LYSK		0.4965	3.98507	2.1
	ILEI		0.4848	3.01894	43.8
	LEUL		0.497	3.05619	57.3
	HISH		0.4179	4.08085	16
	ARGR		0.3983	6.90511	0
	LEUL		0.506	3.83145	39.4
	LEUL		0.4948	4.06021	79.7
	GLNQ		0.4065	4.70369	13.1
	GLUE		0.4199	5.18541	4
	GLYG		0.4802	6.15941	0.9
	SERS		0.4388	3.81287	27.9
	#1P93
	ALAA		0.5676	2.85092	48.7
	LEUL		0.6694	4.03585	12.3
	LEUL		0.7315	3.34329	29.2
	ARGR		0.6389	3.39343	10.7
	TYRY		0.627	7.95777	0
	LEUL		0.6916	4.58772	21.3
	LEUL		0.678	4.72712	39.8
	ASPD		0.6439	3.30866	19.4
	LYSK		0.6086	4.96825	9.9
	#1PCX
	LEUL		0.5716	3.71065	64.4
	ALAA		0.513	3.15111	40.9
	SERS		0.4651	6.5593	0
	LEUL		0.6909	3.48459	56.7
	GLUE		0.7599	3.78317	82.5
	SERS		0.6361	3.66713	42.1
	GLNQ		0.6984	2.98539	54.3
	SERS		0.5621	4.97212	8.9
	#1PD0
	THRT		0.3986	3.19351	73
	TYRY		0.3811	4.12216	23.2
	ASNN		0.4158	3.34995	85.1
	ASNN		0.4441	5.42866	17.5
	SERS		0.4709	3.36496	81.8
	ASNN		0.4285	3.81681	45.8
	PROP		0.5075	3.50158	76.3
	PHEF		0.387	3.89314	59.9
	METM		0.3027	4.52311	18.3
	THRT		0.3779	6.24947	0
	#1PD7
	VALV		0.6233	4.58288	15.4
	ARGR		0.5394	3.82006	7.6
	METM		0.6216	3.56746	69.7
	ASNN		0.6016	4.42822	42.2
	ILEI		0.5888	3.78532	70.7
	GLNQ		0.5659	4.09771	22
	METM		0.4348	3.82626	35.7
	LEUL		0.6601	3.47256	65.9
	LEUL		0.6349	3.57589	54.7
	GLUE		0.606	4.97115	10.7
	ALAA		0.6996	3.40291	41
	ALAA		0.7157	3.69718	43.6
	ASPD		0.4774	7.70553	4.3
	TYRY		0.573	4.46874	24.4
	LEUL		0.6388	4.6525	50.9
	GLUE		0.6429	6.0609	14
	ARGR		0.5947	9.92073	0
	ARGR		0.6198	7.36228	0
	GLUE		0.6086	6.69382	11.9
	ARGR		0.5827	11.6253	0
	GLUE		0.5471	12.3583	0
	ALAA		0.5106	10.2716	0
	GLUE		0.5511	13.0477	0
	HISH		0.5911	17.2231	0
	#1PZL
	HISH		0.6079	4.42275	60.2
	LYSK		0.5591	5.02084	1.1
	ILEI		0.61	2.94554	42
	LEUL		0.6784	3.60012	67.6
	HISH		0.6127	4.22395	37.9
	ARGR		0.5377	7.44281	0
	LEUL		0.6592	5.3835	25.7
	LEUL		0.6479	4.01263	63.9
	GLNQ		0.5827	4.69379	11.6
	GLUE		0.4593	8.52803	0
	GLYG		0.5096	4.00141	30.8
	SERS		0.5067	5.31773	8.1
	PROP		0.5592	7.73032	6
	SERS		0.3925	10.0679	0
	#1Q4Q
	ARGR		0.4669	3.97523	36
	PROP		0.5707	2.98158	66.7
	PROP		0.569	3.14191	35.2
	PHEF		0.4333	3.71003	88.4
	ILEI		0.4428	3.80309	75.4
	SERS		0.5177	3.21439	51.8
	LEUL		0.4555	3.4086	79.9
	ASNN		0.4814	3.54602	67.3
	#1Q4Q
	PROP		0.5707	4.40762	44.3
	PROP		0.569	5.82751	1.5
	PHEF		0.4333	3.67903	82.6
	ILEI		0.4428	3.42579	54.1
	SERS		0.5177	3.5555	39.7
	LEUL		0.4555	3.38403	88.3
[truncated: 3,545 more rows]

## Sheet: Modified for R
Complete cases subset			ics	Carbon-beta distance (Å)	rASAunbound - rASAbound			Example calculation distance>5Å				Example calculation change in rASA >20
		V1	V2	V4	V8			distance > 5				drASA > 20
	1	THRT	0.5967	3.78304	127			NA	0	Median:	0.5363	0.5967	1	Median:	0.5697
	2	PROP	0.7472	3.23937	90.1			NA	0	25% quartile	0.4685	0.7472	1	25% quartile	0.494725
	3	TYRY	0.5967	3.59957	70.2			NA	0	75% quartile	0.60045	0.5967	1	75% quartile	0.639
	4	ASPD	0.7137	4.27139	22.9			NA	0	IQR	0.13195	0.7137	1	IQR	0.144275
	5	ILEI	0.5566	4.25429	40.1			NA	0	data count	1451	0.5566	1	data count	3506
	6	ASNN	0.706	5.75122	21.3			0.706	1	conf = 1.58*IQR/sqrt(n)	0.00547309	0.706	1	conf = 1.58*IQR/sqrt(n)	0.00384984
	7	GLNQ	0.5406	3.2512	62.3			NA	0			0.5406	1
	8	METM	0.6781	4.18806	35			NA	0			0.6781	1
	9	LEUL	0.6819	3.84269	122.6			NA	0			0.6819	1
	10	VALV	0.6701	4.66118	105			NA	0			0.6701	1
	11	PROP	0.7496	3.35639	82.8			NA	0			0.7496	1
	12	LEUL	0.6448	3.4916	78.1			NA	0			0.6448	1
	13	ARGR	0.6918	5.7413	29.9			0.6918	1			0.6918	1
	14	PROP	0.7783	3.89073	65			NA	0			0.7783	1
	15	METM	0.6922	4.56244	52.3			NA	0			0.6922	1
	16	THRT	0.6852	4.22192	65.6			NA	0			0.6852	1
	17	TYRY	0.6518	3.6518	123			NA	0			0.6518	1
	18	LYSK	0.4996	3.99344	27.1			NA	0			0.4996	1
	19	HISH	0.5297	3.30253	70.5			NA	0			0.5297	1
	20	TRPW	0.309	3.68845	28.8			NA	0			0.309	1
	21	VALV	0.4664	3.99933	36.3			NA	0			0.4664	1
	22	TYRY	0.4607	3.56844	60.7			NA	0			0.4607	1
	23	TYRY	0.6083	3.87761	59.4			NA	0			0.6083	1
	24	GLYG	0.6889	3.50372	165.6			NA	0			0.6889	1
	25	GLYG	0.6983	3.73128	94.2			NA	0			0.6983	1
	26	ARGR	0.456	3.729	66.5			NA	0			0.456	1
	27	LYSK	0.6478	4.87652	11.1			NA	0			NA	0
	28	LYSK	0.5695	3.56289	77.1			NA	0			0.5695	1
	29	TYRY	0.6673	3.90976	51.6			NA	0			0.6673	1
	30	LYSK	0.5297	3.96193	47.7			NA	0			0.5297	1
	31	LEUL	0.6195	3.71784	128.5			NA	0			0.6195	1
	32	GLYG	0.7319	3.46879	164.4			NA	0			0.7319	1
	33	GLYG	0.7168	3.73156	100.3			NA	0			0.7168	1
	34	LYSK	0.6447	3.34968	74.5			NA	0			0.6447	1
	35	LYSK	0.7024	5.01526	13.2			0.7024	1			NA	0
	36	LYSK	0.6263	3.6132	80.8			NA	0			0.6263	1
	37	TYRY	0.7303	3.78042	51.5			NA	0			0.7303	1
	38	GLNQ	0.4907	4.31969	59.1			NA	0			0.4907	1
	39	LEUL	0.6395	3.58059	125.1			NA	0			0.6395	1
	40	GLYG	0.6825	3.44677	162.6			NA	0			0.6825	1
	41	GLYG	0.6918	3.66976	101.2			NA	0			0.6918	1
	42	LYSK	0.5893	3.36313	76			NA	0			0.5893	1
	43	LYSK	0.6466	4.971	12.9			NA	0			NA	0
	44	LYSK	0.5641	3.51027	80.7			NA	0			0.5641	1
	45	TYRY	0.6668	3.90916	51.3			NA	0			0.6668	1
	46	LYSK	0.5304	4.32444	51.8			NA	0			0.5304	1
	47	LEUL	0.616	3.72103	127.2			NA	0			0.616	1
	48	GLYG	0.694	3.38905	162			NA	0			0.694	1
	49	GLYG	0.6708	3.56261	101.1			NA	0			0.6708	1
	50	LYSK	0.6075	3.42176	76.3			NA	0			0.6075	1
	51	LYSK	0.6525	5.1545	11.4			0.6525	1			NA	0
	52	LYSK	0.5842	3.59042	80.4			NA	0			0.5842	1
	53	TYRY	0.6738	3.79943	50.4			NA	0			0.6738	1
	54	ARGR	0.5813	4.23064	43.8			NA	0			0.5813	1
	55	LEUL	0.5963	3.68441	122.5			NA	0			0.5963	1
	56	GLYG	0.7462	3.30045	164.9			NA	0			0.7462	1
	57	GLYG	0.7215	3.79783	96.7			NA	0			0.7215	1
	58	LYSK	0.6384	3.83937	64.9			NA	0			0.6384	1
	59	LYSK	0.709	4.32006	42.7			NA	0			0.709	1
	60	ARGR	0.4949	3.90804	74.3			NA	0			0.4949	1
	61	TYRY	0.7369	3.78845	52.3			NA	0			0.7369	1
	62	LYSK	0.588	3.75561	47			NA	0			0.588	1
	63	LEUL	0.6522	3.65848	123.9			NA	0			0.6522	1
	64	THRT	0.5338	7.42809	0			0.5338	1			NA	0
	65	THRT	0.5191	3.85506	35.3			NA	0			0.5191	1
	66	TYRY	0.5915	4.35681	30			NA	0			0.5915	1
	67	ALAA	0.5216	8.69024	0			0.5216	1			NA	0
	68	ASPD	0.6528	4.32829	8.3			NA	0			NA	0
	69	PHEF	0.7258	3.74865	47.5			NA	0			0.7258	1
	70	ILEI	0.5599	8.12345	2.8			0.5599	1			NA	0
	71	ALAA	0.5096	7.32718	0			0.5096	1			NA	0
	72	SERS	0.626	3.31713	26.4			NA	0			0.626	1
	73	GLYG	0.5404	3.98163	22.4			NA	0			0.5404	1
	74	ARGR	0.6679	3.82425	48.8			NA	0			0.6679	1
	75	THRT	0.5768	4.70478	21.6			NA	0			0.5768	1
	76	GLYG	0.6843	3.89739	11.2			NA	0			NA	0
	77	ARGR	0.6562	3.98222	66.6			NA	0			0.6562	1
	78	ARGR	0.721	3.47094	70.1			NA	0			0.721	1
	79	ASNN	0.6552	4.15122	35.9			NA	0			0.6552	1
	80	ALAA	0.6939	3.12986	72			NA	0			0.6939	1
	81	ILEI	0.5521	4.11911	69.1			NA	0			0.5521	1
	82	HISH	0.6107	3.60514	62.9			NA	0			0.6107	1
	83	ASPD	0.6541	5.8304	10.9			0.6541	1			NA	0
	84	ALAA	0.4714	3.9364	83.6			NA	0			0.4714	1
	85	VALV	0.4442	4.29607	59			NA	0			0.4442	1
	86	VALV	0.5046	4.1945	72.1			NA	0			0.5046	1
	87	LYSK	0.4831	4.51158	44.7			NA	0			0.4831	1
	88	VALV	0.5304	3.46901	72.9			NA	0			0.5304	1
	89	PROP	0.5786	4.38216	23			NA	0			0.5786	1
	90	LEUL	0.5793	3.61773	88.1			NA	0			0.5793	1
	91	LYSK	0.4489	4.15676	12.4			NA	0			NA	0
	92	LYSK	0.5529	3.98811	43.2			NA	0			0.5529	1
	93	PHEF	0.4735	3.65287	53.1			NA	0			0.4735	1
	94	LYSK	0.5119	4.90722	11.3			NA	0			NA	0
	95	SERS	0.5419	3.41086	42.1			NA	0			0.5419	1
	96	ILEI	0.4842	3.73907	82.1			NA	0			0.4842	1
	97	ARGR	0.5707	3.40234	30.3			NA	0			0.5707	1
	98	GLUE	0.4633	6.53369	1.8			0.4633	1			NA	0
	99	THRT	0.4398	3.9852	25.3			NA	0			0.4398	1
	100	METM	0.4646	4.90054	32.9			NA	0			0.4646	1
	101	LYSK	0.4465	7.96085	12.2			0.4465	1			NA	0
	102	GLUE	0.5491	9.05635	0			0.5491	1			NA	0
	103	LYSK	0.4456	5.9977	9			0.4456	1			NA	0
	104	GLYG	0.5596	9.00457	0			0.5596	1			NA	0
	105	ALAA	0.4937	3.25737	75.5			NA	0			0.4937	1
	106	VALV	0.4598	4.14603	52.1			NA	0			0.4598	1
	107	VALV	0.533	4.10737	70.7			NA	0			0.533	1
	108	LYSK	0.4958	4.39112	47			NA	0			0.4958	1
	109	VALV	0.5163	3.7516	74.7			NA	0			0.5163	1
	110	PROP	0.5995	4.65905	27.5			NA	0			0.5995	1
	111	LEUL	0.5911	3.42464	87.2			NA	0			0.5911	1
	112	LYSK	0.4633	4.14814	12.5			NA	0			NA	0
	113	LYSK	0.5461	4.03954	44.6			NA	0			0.5461	1
	114	PHEF	0.4716	3.75142	52.6			NA	0			0.4716	1
	115	LYSK	0.5501	5.13432	10.5			0.5501	1			NA	0
	116	SERS	0.5463	3.28452	43.1			NA	0			0.5463	1
	117	ILEI	0.5244	3.5729	80.7			NA	0			0.5244	1
	118	ARGR	0.6014	3.47384	30.2			NA	0			0.6014	1
	119	GLUE	0.4814	6.55005	1.4			0.4814	1			NA	0
	120	THRT	0.4733	3.75843	27.5			NA	0			0.4733	1
	121	METM	0.4849	5.12985	30.6			0.4849	1			0.4849	1
	122	LYSK	0.4626	7.42905	16.9			0.4626	1			NA	0
	123	GLUE	0.5609	8.73091	0			0.5609	1			NA	0
	124	LYSK	0.5115	5.67862	9.2			0.5115	1			NA	0
	125	GLYG	0.5722	9.51738	0			0.5722	1			NA	0
	126	LEUL	0.507	7.60663	10.3			0.507	1			NA	0
	127	ARGR	0.6274	4.17489	19.8			NA	0			NA	0
	128	GLNQ	0.6982	4.2024	61.7			NA	0			0.6982	1
	129	THRT	0.6653	3.35347	34.4			NA	0			0.6653	1
	130	SERS	0.5538	3.55652	26			NA	0			0.5538	1
	131	METM	0.5832	3.29425	69.9			NA	0			0.5832	1
	132	THRT	0.7071	4.36431	34.1			NA	0			0.7071	1
	133	ASPD	0.7627	6.97791	0			0.7627	1			NA	0
	134	PHEF	0.7116	4.03091	29.7			NA	0			0.7116	1
	135	TYRY	0.7011	3.368	62.3			NA	0			0.7011	1
	136	HISH	0.5336	4.82366	17.9			NA	0			NA	0
	137	SERS	0.5709	3.26502	30.6			NA	0			0.5709	1
	138	LYSK	0.7278	4.23661	13.3			NA	0			NA	0
	139	ARGR	0.7378	3.76559	36.5			NA	0			0.7378	1
	140	ARGR	0.7381	4.16268	48.9			NA	0			0.7381	1
	141	LEUL	0.5438	4.87802	14.7			NA	0			NA	0
	142	ILEI	0.5285	3.30495	62.8			NA	0			0.5285	1
	143	PHEF	0.5196	4.09626	9.5			NA	0			NA	0
	144	SERS	0.5391	3.97677	105.7			NA	0			0.5391	1
	145	LYSK	0.6005	4.50154	18.1			NA	0			NA	0
	146	LYSK	0.5074	6.68959	17.8			0.5074	1			NA	0
	147	ALAA	0.561	2.9809	82.8			NA	0			0.561	1
	148	SERS	0.6316	4.05312	14.5			NA	0			NA	0
	149	LEUL	0.674	3.53404	56.5			NA	0			0.674	1
	150	PHEF	0.4863	5.57065	24.4			0.4863	1			0.4863	1
	151	ASPD	0.6005	6.08009	13.5			0.6005	1			NA	0
	152	METM	0.5851	4.45876	46.4			NA	0			0.5851	1
	153	PHEF	0.7892	3.57493	47.9			NA	0			0.7892	1
	154	ASPD	0.7015	4.63837	21.2			NA	0			0.7015	1
	155	PHEF	0.7489	3.01588	72.6			NA	0			0.7489	1
	156	SERS	0.4718	3.07268	149.8			NA	0			0.4718	1
	157	GLUE	0.5748	3.96258	91			NA	0			0.5748	1
	158	ALAA	0.623	3.14973	93.9			NA	0			0.623	1
	159	ALAA	0.5794	3.52747	96.8			NA	0			0.5794	1
	160	ALAA	0.6033	3.31	98			NA	0			0.6033	1
	161	SERS	0.4404	3.37387	94.3			NA	0			0.4404	1
	162	THRT	0.5881	3.31417	89.7			NA	0			0.5881	1
	163	ALAA	0.538	3.09238	85			NA	0			0.538	1
	164	VALV	0.5138	3.82931	79.5			NA	0			0.5138	1
	165	VALV	0.517	4.16719	93			NA	0			0.517	1
	166	ILEI	0.4977	3.33447	90.8			NA	0			0.4977	1
	167	ALAA	0.3835	3.11594	134.9			NA	0			0.3835	1
	168	PHEF	0.5062	6.70063	22.9			0.5062	1			0.5062	1
	169	TYRY	0.4415	3.89229	76.1			NA	0			0.4415	1
	170	ARGR	0.5304	3.97955	13.8			NA	0			NA	0
	171	ALAA	0.3861	4.25658	25.3			NA	0			0.3861	1
	172	LEUL	0.568	3.70191	86.1			NA	0			0.568	1
	173	METM	0.4043	6.45677	19.5			0.4043	1			NA	0
	174	GLUE	0.5768	4.31597	7.5			NA	0			NA	0
	175	ASNN	0.6491	3.54031	42.4			NA	0			0.6491	1
	176	PROP	0.6523	4.0596	40			NA	0			0.6523	1
	177	VALV	0.6204	4.08522	30.7			NA	0			0.6204	1
	178	VALV	0.6055	3.76401	85.5			NA	0			0.6055	1
	179	HISH	0.6781	3.66843	50.1			NA	0			0.6781	1
	180	PHEF	0.6726	3.75357	48.6			NA	0			0.6726	1
	181	PHEF	0.6659	3.48666	90.3			NA	0			0.6659	1
	182	LYSK	0.5902	4.41834	8.8			NA	0			NA	0
	183	ASNN	0.5777	3.49563	80.8			NA	0			0.5777	1
	184	ILEI	0.4513	5.5814	22			0.4513	1			0.4513	1
	185	VALV	0.5589	3.52511	46.3			NA	0			0.5589	1
	186	THRT	0.4767	4.14907	70			NA	0			0.4767	1
	187	PROP	0.6165	5.8272	27.7			0.6165	1			0.6165	1
	188	ASNN	0.6359	3.07075	52.7			NA	0			0.6359	1
	189	PROP	0.6557	3.79977	42.2			NA	0			0.6557	1
	190	VALV	0.643	4.15373	33.6			NA	0			0.643	1
	191	VALV	0.5919	3.86446	87.3			NA	0			0.5919	1
	192	HISH	0.6592	3.93928	46.5			NA	0			0.6592	1
	193	PHEF	0.655	3.73972	50.2			NA	0			0.655	1
	194	PHEF	0.6234	3.57052	89.4			NA	0			0.6234	1
	195	LYSK	0.581	4.72124	9.3			NA	0			NA	0
	196	ASNN	0.5592	3.22952	87.2			NA	0			0.5592	1
	197	ILEI	0.4241	5.30335	33.3			0.4241	1			0.4241	1
	198	VALV	0.554	4.07518	37.7			NA	0			0.554	1
	199	THRT	0.4797	3.74406	61.9			NA	0			0.4797	1
	200	PROP	0.6033	4.99808	41			NA	0			0.6033	1
	201	ARGR	0.5382	4.00021	15.6			NA	0			NA	0
	202	ALAA	0.4751	5.92286	14.4			0.4751	1			NA	0
	203	VALL	0.4285	6.2786	9.8			0.4285	1			NA	0
	204	SERS	0.3679	3.65138	36.2			NA	0			0.3679	1
	205	LEUL	0.4996	3.19008	102.9			NA	0			0.4996	1
	206	LEUL	0.572	3.59492	62.2			NA	0			0.572	1
	207	ASPD	0.4751	3.78813	35.6			NA	0			0.4751	1
	208	LEUL	0.5742	3.90483	68.2			NA	0			0.5742	1
	209	ASPD	0.5439	3.62115	18.8			NA	0			NA	0
	210	ALAA	0.4714	5.84415	0.2			0.4714	1			NA	0
	211	ASPD	0.6078	6.43038	13.4			0.6078	1			NA	0
	212	THRT	0.5544	6.32287	8.3			0.5544	1			NA	0
	213	ASNN	0.5931	3.70418	37.7			NA	0			0.5931	1
	214	LEUL	0.5944	3.42684	99.4			NA	0			0.5944	1
	215	ILEI	0.591	3.37447	58.6			NA	0			0.591	1
	216	GLUE	0.5582	3.92597	37.9			NA	0			0.5582	1
	217	PHEF	0.5301	3.95513	62.4			NA	0			0.5301	1
	218	GLUE	0.5639	3.76046	40.4			NA	0			0.5639	1
	219	PHEF	0.5364	4.56226	44.9			NA	0			0.5364	1
	220	ASNN	0.5753	7.52135	0			0.5753	1			NA	0
	221	ALAA	0.5672	3.46612	47.2			NA	0			0.5672	1
	222	ARGR	0.5641	3.75984	35.2			NA	0			0.5641	1
	223	ARGR	0.4404	5.06612	44.7			0.4404	1			0.4404	1
	224	LYSK	0.3929	4.26949	43.6			NA	0			0.3929	1
	225	LEUL	0.4433	4.20819	56.9			NA	0			0.4433	1
	226	LYSK	0.4413	4.1769	33.2			NA	0			0.4413	1
	227	GLYG	0.4521	3.70583	40.8			NA	0			0.4521	1
	228	ALAA	0.5363	3.29963	50.1			NA	0			0.5363	1
	229	ILEI	0.4427	3.99973	40.4			NA	0			0.4427	1
	230	LEUL	0.3085	4.17341	37.8			NA	0			0.3085	1
	231	THRT	0.3861	4.13579	59			NA	0			0.3861	1
	232	THRT	0.3597	4.06461	57.4			NA	0			0.3597	1
	233	METM	0.4172	4.53624	49.9			NA	0			0.4172	1
	234	LEUL	0.4066	4.02792	45			NA	0			0.4066	1
	235	ALAA	0.4606	3.34126	77.7			NA	0			0.4606	1
	236	THRT	0.4893	4.47028	63.7			NA	0			0.4893	1
	237	LEUL	0.5011	3.84401	125.9			NA	0			0.5011	1
	238	PROP	0.6281	3.37391	79.3			NA	0			0.6281	1
	239	PROP	0.5829	3.88832	76.4			NA	0			0.5829	1
	240	LEUH	0.5214	5.08467	17.8			0.5214	1			NA	0
	241	ASPD	0.5876	3.25013	85.2			NA	0			0.5876	1
	242	ILEI	0.4778	4.80483	12.2			NA	0			NA	0
	243	THRT	0.5319	3.82947	60.6			NA	0			0.5319	1
	244	PROP	0.6853	3.58034	61			NA	0			0.6853	1
	245	TYRY	0.5193	4.02864	128.6			NA	0			0.5193	1
	246	PROP	0.2593	6.00211	8.5			0.2593	1			NA	0
	247	PROP	0.3956	3.46995	41.5			NA	0			0.3956	1
	248	PROP	0.435	6.58054	13.4			0.435	1			NA	0
	249	PROP	0.3089	8.0489	0			0.3089	1			NA	0
	250	PROP	0.4433	3.60869	40.3			NA	0			0.4433	1
	251	PROP	0.3931	3.25259	52.8			NA	0			0.3931	1
	252	PROP	0.3804	4.69955	9.6			NA	0			NA	0
	253	PROP	0.2539	3.40889	57			NA	0			0.2539	1
	254	PROP	0.3868	3.87256	65.2			NA	0			0.3868	1
	255	PROP	0.2274	3.41436	31.9			NA	0			0.2274	1
	256	PROP	0.3768	3.63385	48.1			NA	0			0.3768	1
	257	PROP	0.4415	4.15773	61.7			NA	0			0.4415	1
	258	PROP	0.4686	3.54987	66.6			NA	0			0.4686	1
	259	PROP	0.4587	4.82299	31.1			NA	0			0.4587	1
	260	PROP	0.3439	4.87985	60.6			NA	0			0.3439	1
	261	PROP	0.5165	12.176	0			0.5165	1			NA	0
	262	ALAA	0.5516	10.3282	0			0.5516	1			NA	0
	263	THRT	0.5764	8.15038	0			0.5764	1			NA	0
	264	LEUL	0.5595	5.60551	16.6			0.5595	1			NA	0
	265	LYSK	0.6668	4.10214	25.8			NA	0			0.6668	1
	266	ILEI	0.5434	3.96989	43			NA	0			0.5434	1
	267	CYSC	0.4955	3.04947	79.8			NA	0			0.4955	1
	268	SERS	0.6569	6.66868	1.5			0.6569	1			NA	0
	269	TRPW	0.851	4.75711	58.1			NA	0			0.851	1
	270	ASNN	0.6919	8.58852	0			0.6919	1			NA	0
	271	VALV	0.675	4.26233	20.2			NA	0			0.675	1
	272	ASPD	0.5086	8.74304	0			0.5086	1			NA	0
	273	GLYG	0.6929	4.24078	55.4			NA	0			0.6929	1
	274	GLYG	0.6941	3.52081	60.3			NA	0			0.6941	1
	275	PHEF	0.6907	4.72339	72.1			NA	0			0.6907	1
	276	SERS	0.6531	3.46792	43.9			NA	0			0.6531	1
	277	ASNN	0.6856	3.77674	69.9			NA	0			0.6856	1
	278	METM	0.6781	3.54122	20.4			NA	0			0.6781	1
	279	SERS	0.7006	3.59223	73.4			NA	0			0.7006	1
	280	PHEF	0.6912	3.98179	11			NA	0			NA	0
	281	GLUE	0.6777	4.38206	25.4			NA	0			0.6777	1
	282	ASPD	0.75	5.90245	4			0.75	1			NA	0
	283	PHEF	0.6871	4.51328	55.8			NA	0			0.6871	1
	284	PROP	0.7354	5.22999	28.5			0.7354	1			0.7354	1
	285	SERS	0.3677	20.1127	0			0.3677	1			NA	0
	286	HISH	0.4145	17.3374	0			0.4145	1			NA	0
	287	LEUL	0.4908	13.4565	0			0.4908	1			NA	0
	288	LYSK	0.5375	12.1111	0			0.5375	1			NA	0
	289	SERS	0.5335	13.485	0			0.5335	1			NA	0
	290	LYSK	0.5363	8.86806	0			0.5363	1			NA	0
	291	LYSK	0.562	13.2992	0			0.562	1			NA	0
	292	GLYG	0.5485	10.8126	0			0.5485	1			NA	0
	293	GLNQ	0.4908	6.67199	1.8			0.4908	1			NA	0
	294	SERS	0.4873	6.42988	0			0.4873	1			NA	0
	295	THRT	0.5492	3.75142	46.6			NA	0			0.5492	1
	296	SERS	0.5679	8.2687	0			0.5679	1			NA	0
	297	ARGR	0.5151	3.01063	53.4			NA	0			0.5151	1
	298	HISH	0.5662	3.89689	25.9			NA	0			0.5662	1
	299	LYSK	0.6605	6.59348	0			0.6605	1			NA	0
	300	LYSK	0.6407	5.50172	8.5			0.6407	1			NA	0
	301	LEUL	0.6218	6.25916	42.7			0.6218	1			0.6218	1
	302	METM	0.5645	4.63617	27.6			NA	0			0.5645	1
	303	PHEF	0.5088	8.12434	9.8			0.5088	1			NA	0
	304	LYSK	0.6631	3.8419	46.3			NA	0			0.6631	1
	305	THRT	0.441	5.25686	24.5			0.441	1			0.441	1
	306	GLUE	0.6728	6.47878	14.3			0.6728	1			NA	0
	307	LEUL	0.491	4.21753	110.8			NA	0			0.491	1
	308	PROP	0.4648	3.43219	77.4			NA	0			0.4648	1
	309	PROP	0.4958	3.73972	85.7			NA	0			0.4958	1
	310	VALV	0.4344	4.52998	40			NA	0			0.4344	1
	311	VALV	0.6116	3.49602	82.8			NA	0			0.6116	1
	312	ALAA	0.5975	4.80598	19.2			NA	0			NA	0
	313	LYSK	0.5669	3.29029	55.9			NA	0			0.5669	1
	314	GLUE	0.5555	3.41828	46.5			NA	0			0.5555	1
	315	ILEI	0.5989	3.49397	128.4			NA	0			0.5989	1
	316	SERS	0.4799	3.51473	82.6			NA	0			0.4799	1
	317	HISH	0.4531	3.76541	61.9			NA	0			0.4531	1
	318	PHEF	0.6236	3.60078	55.8			NA	0			0.6236	1
	319	ASNN	0.5148	4.61624	50.8			NA	0			0.5148	1
	320	GLUE	0.4447	3.93033	33.9			NA	0			0.4447	1
	321	TYRY	0.3935	6.2401	6.8			0.3935	1			NA	0
	322	GLUE	0.5905	4.375	32.2			NA	0			0.5905	1
	323	VALV	0.5337	4.3582	50			NA	0			0.5337	1
	324	VALV	0.4433	3.94508	39			NA	0			0.4433	1
	325	SERS	0.5252	3.22997	78.9			NA	0			0.5252	1
	326	HISH	0.5667	3.64413	60.2			NA	0			0.5667	1
	327	PHEF	0.5588	3.72793	54.6			NA	0			0.5588	1
	328	ASNN	0.4757	4.36228	50.4			NA	0			0.4757	1
	329	ASPD	0.4442	3.86679	38.4			NA	0			0.4442	1
	330	ASPD	0.5719	3.98652	38.5			NA	0			0.5719	1
	331	ASNN	0.5374	6.3477	4.1			0.5374	1			NA	0
	332	TRPW	0.6011	4.50326	48.9			NA	0			0.6011	1
	333	GLNQ	0.4479	4.01997	33.5			NA	0			0.4479	1
	334	ASNN	0.5703	3.01167	36.4			NA	0			0.5703	1
	335	GLYG	0.6083	3.41591	75.4			NA	0			0.6083	1
	336	THRT	0.5453	4.02489	39.7			NA	0			0.5453	1
	337	SERS	0.4924	7.47909	0.7			0.4924	1			NA	0
	338	ASNN	0.6016	3.57556	50.3			NA	0			0.6016	1
	339	ILEI	0.5888	4.75739	59.6			NA	0			0.5888	1
	340	GLNQ	0.5659	6.22886	0.5			0.5659	1			NA	0
	341	METM	0.4348	3.57145	41.7			NA	0			0.4348	1
	342	LEUL	0.6601	3.85568	71.1			NA	0			0.6601	1
	343	LEUL	0.6349	4.44922	56.7			NA	0			0.6349	1
	344	GLUE	0.606	5.7727	6.7			0.606	1			NA	0
	345	ALAA	0.6996	3.36401	38.3			NA	0			0.6996	1
	346	ALAA	0.7157	3.38836	47.3			NA	0			0.7157	1
	347	ASPD	0.4774	7.32993	0			0.4774	1			NA	0
	348	TYRY	0.573	3.96599	19.4			NA	0			NA	0
	349	LEUL	0.6388	3.50116	57.1			NA	0			0.6388	1
	350	GLUE	0.6429	5.05698	16.8			0.6429	1			NA	0
	351	ILEI	0.2966	3.41566	105.3			NA	0			0.2966	1
	352	LEUL	0.4889	3.52783	86.6			NA	0			0.4889	1
	353	PHEF	0.3866	3.52715	78.9			NA	0			0.3866	1
	354	PROP	0.4827	4.45379	23			NA	0			0.4827	1
	355	SERS	0.3513	3.90173	31.2			NA	0			0.3513	1
	356	SERS	0.4455	5.84283	8.1			0.4455	1			NA	0
	357	GLUE	0.3302	2.98201	45.2			NA	0			0.3302	1
	358	ARGR	0.5377	5.19041	5			0.5377	1			NA	0
	359	LEUL	0.544	4.63831	22.3			NA	0			0.544	1
	360	ILEI	0.4532	4.04156	61.8			NA	0			0.4532	1
	361	SERS	0.3327	3.66338	69.1			NA	0			0.3327	1
	362	ASNN	0.5923	3.70345	76.6			NA	0			0.5923	1
	363	ARGR	0.602	3.32143	122.7			NA	0			0.602	1
	364	ALAA	0.3873	3.54832	69.7			NA	0			0.3873	1
	365	VALV	0.4217	4.64978	22.4			NA	0			0.4217	1
	366	LYSK	0.5172	3.70145	75.7			NA	0			0.5172	1
	367	ARGR	0.4871	4.24016	69.5			NA	0			0.4871	1
	368	PROP	0.5069	5.1529	12.5			0.5069	1			NA	0
	369	ALAA	0.4964	3.59406	52.3			NA	0			0.4964	1
	370	ALAA	0.4367	7.28438	0			0.4367	1			NA	0
	371	THRT	0.3531	4.60522	20.8			NA	0			0.3531	1
	372	LYSK	0.4489	5.50297	30.1			0.4489	1			0.4489	1
	373	LYSK	0.4451	3.86	69.4			NA	0			0.4451	1
	374	ALAA	0.3777	3.11961	57.2			NA	0			0.3777	1
	375	GLYG	0.4532	3.97645	57.4			NA	0			0.4532	1
	376	GLNQ	0.3752	5.29226	10.1			0.3752	1			NA	0
	377	ALAA	0.4184	3.41557	62.1			NA	0			0.4184	1
	378	LYSK	0.4904	3.38517	65.9			NA	0			0.4904	1
	379	LYSK	0.5162	3.90036	61.5			NA	0			0.5162	1
	380	LYSK	0.4955	4.07384	55.6			NA	0			0.4955	1
	381	LYSK	0.5115	3.64869	83.5			NA	0			0.5115	1
	382	LEUL	0.38	4.66684	21.4			NA	0			0.38	1
	383	GLYG	0.5678	3.39159	171.9			NA	0			0.5678	1
	384	ALAA	0.5252	3.38507	87.3			NA	0			0.5252	1
	385	VALV	0.504	3.61948	82.8			NA	0			0.504	1
	386	ASPD	0.4482	4.96512	31.8			NA	0			0.4482	1
	387	PROP	0.5874	3.11774	85.7			NA	0			0.5874	1
	388	LEUL	0.562	3.15344	66.4			NA	0			0.562	1
	389	LEUL	0.5697	3.43178	81			NA	0			0.5697	1
	390	ALAA	0.4979	3.43889	85.6			NA	0			0.4979	1
	391	LEUL	0.5327	3.44879	128.2			NA	0			0.5327	1
	392	ASNN	0.4014	9.29538	0			0.4014	1			NA	0
	393	METM	0.3812	9.8704	0			0.3812	1			NA	0
	394	THRT	0.4647	6.08827	6.2			0.4647	1			NA	0
	395	PROP	0.545	3.66444	25.2			NA	0			0.545	1
	396	TYRY	0.5185	5.00689	24			0.5185	1			0.5185	1
	397	ARGR	0.4796	4.63331	52.1			NA	0			0.4796	1
	398	SERS	0.4734	5.63894	0.5			0.4734	1			NA	0
	399	PROP	0.5638	3.34139	59.1			NA	0			0.5638	1
	400	PROP	0.5846	3.769	62.4			NA	0			0.5846	1
	401	PROP	0.5887	6.25364	2.7			0.5887	1			NA	0
	402	TYRY	0.5094	3.44017	67.3			NA	0			0.5094	1
	403	VALV	0.4581	7.16024	2.6			0.4581	1			NA	0
	404	PROP	0.5855	5.83641	5.5			0.5855	1			NA	0
	405	LYSK	0.5099	4.62213	53.3			NA	0			0.5099	1
	406	ARGR	0.4803	5.32898	58.3			0.4803	1			0.4803	1
	407	PROP	0.4964	4.04982	37.2			NA	0			0.4964	1
	408	ALAA	0.4948	5.52783	14.6			0.4948	1			NA	0
	409	ALAA	0.4378	6.28362	11.2			0.4378	1			NA	0
	410	THRT	0.3593	3.46212	16.9			NA	0			NA	0
	411	LYSK	0.4762	3.59559	55.2			NA	0			0.4762	1
	412	LYSK	0.4367	8.0017	0			0.4367	1			NA	0
	413	ALAA	0.3892	3.58537	35.2			NA	0			0.3892	1
	414	GLYG	0.4515	2.80985	38.7			NA	0			0.4515	1
	415	GLNQ	0.3941	5.32573	16.4			0.3941	1			NA	0
	416	ALAA	0.4396	3.53622	66.9			NA	0			0.4396	1
	417	LYSK	0.4963	3.16513	71.7			NA	0			0.4963	1
	418	LYSK	0.4934	3.62834	57.7			NA	0			0.4934	1
	419	LYSK	0.5001	4.12529	54.8			NA	0			0.5001	1
	420	LYSK	0.4962	3.56753	67.8			NA	0			0.4962	1
	421	GLYG	0.6628	5.56708	1.4			0.6628	1			NA	0
	422	PROP	0.7169	3.61582	76.9			NA	0			0.7169	1
	423	THRT	0.6101	6.10149	12.8			0.6101	1			NA	0
	424	ILEI	0.6284	4.72877	68.3			NA	0			0.6284	1
	425	GLUE	0.6748	3.68929	64.6			NA	0			0.6748	1
	426	GLUE	0.712	4.9735	14			NA	0			NA	0
	427	VALV	0.6572	3.44742	69.2			NA	0			0.6572	1
	428	ASPD	0.6919	3.973	92.1			NA	0			0.6919	1
	429	ALAA	0.4696	5.06798	23.1			0.4696	1			0.4696	1
	430	METM	0.5227	4.18305	55.1			NA	0			0.5227	1
	431	LYSK	0.6148	3.38348	34.1			NA	0			0.6148	1
	432	ARGR	0.5639	4.04738	97.1			NA	0			0.5639	1
	433	HISH	0.4396	3.50871	54.4			NA	0			0.4396	1
	434	GLYG	0.6987	3.59052	54.3			NA	0			0.6987	1
	435	LEUL	0.5775	3.36177	103.7			NA	0			0.5775	1
	436	ASPD	0.6319	3.07725	21.3			NA	0			0.6319	1
	437	ASNN	0.5705	2.83858	95.4			NA	0			0.5705	1
	438	TYRY	0.6046	3.29925	79.1			NA	0			0.6046	1
	439	ARGR	0.5412	3.61729	51.8			NA	0			0.5412	1
	440	GLYG	0.6949	3.53685	71.5			NA	0			0.6949	1
	441	TYRY	0.5637	3.5677	69.5			NA	0			0.5637	1
	442	SERS	0.6193	4.45779	21.1			NA	0			0.6193	1
	443	LYSK	0.5815	4.35995	13.9			NA	0			NA	0
	444	ALAA	0.5907	2.9741	75.5			NA	0			0.5907	1
	445	ARGR	0.6339	3.49479	47.1			NA	0			0.6339	1
	446	VALV	0.5986	4.11583	90.3			NA	0			0.5986	1
	447	LEUL	0.572	3.43618	84.3			NA	0			0.572	1
	448	ALAA	0.5721	3.6373	83.8			NA	0			0.5721	1
	449	GLUE	0.6287	3.67411	82.2			NA	0			0.6287	1
	450	ALAA	0.5753	3.19836	58.8			NA	0			0.5753	1
	451	METM	0.6016	3.49197	62.6			NA	0			0.6016	1
	452	LYSK	0.5216	4.8374	18.2			NA	0			NA	0
	453	PROP	0.6157	3.75028	63.2			NA	0			0.6157	1
	454	LEUL	0.5636	3.51675	62.2			NA	0			0.5636	1
	455	GLUE	0.5589	3.46201	65.7			NA	0			0.5589	1
	456	GLUE	0.5188	5.21741	15.6			0.5188	1			NA	0
	457	VALV	0.5367	4.32984	25.3			NA	0			0.5367	1
	458	LEUL	0.6104	4.38663	72.5			NA	0			0.6104	1
	459	ASNN	0.4948	5.18997	14.1			0.4948	1			NA	0
	460	LEUL	0.498	7.77035	0.1			0.498	1			NA	0
	461	METM	0.5841	3.01048	41.1			NA	0			0.5841	1
	462	SERS	0.5642	3.59833	44.3			NA	0			0.5642	1
	463	CYSC	0.6814	5.54524	12.5			0.6814	1			NA	0
	464	ASPD	0.6641	3.02291	54.8			NA	0			0.6641	1
	465	LYSK	0.6482	3.56661	45.2			NA	0			0.6482	1
	466	SERS	0.6349	3.61528	51.2			NA	0			0.6349	1
	467	THRT	0.6371	3.5971	87.7			NA	0			0.6371	1
	468	GLNQ	0.6556	3.60666	48.7			NA	0			0.6556	1
	469	THRT	0.6371	3.99661	83.6			NA	0			0.6371	1
	470	LYSK	0.6814	3.62789	114.7			NA	0			0.6814	1
	471	ALAA	0.538	3.50714	81.2			NA	0			0.538	1
	472	VALV	0.5431	3.61377	83.3			NA	0			0.5431	1
	473	TYRY	0.5747	4.11199	39			NA	0			0.5747	1
	474	ASNN	0.6965	3.49503	75.7			NA	0			0.6965	1
	475	PHEF	0.5391	3.47672	56.5			NA	0			0.5391	1
	476	ALAA	0.571	4.09856	54.9			NA	0			0.571	1
	477	THRT	0.5722	3.93071	70			NA	0			0.5722	1
	478	CYSC	0.6137	3.51074	147.9			NA	0			0.6137	1
	479	GLUE	0.4274	7.15062	2.8			0.4274	1			NA	0
	480	ARGR	0.3983	7.52033	0.7			0.3983	1			NA	0
	481	HISH	0.462	3.40518	49.4			NA	0			0.462	1
	482	LYSK	0.4965	4.09353	2.4			NA	0			NA	0
	483	ILEI	0.4848	3.58848	51.8			NA	0			0.4848	1
	484	LEUL	0.497	3.60051	57.7			NA	0			0.497	1
	485	HISH	0.4179	4.582	26.2			NA	0			0.4179	1
	486	ARGR	0.3983	7.68819	0			0.3983	1			NA	0
	487	LEUL	0.506	3.87891	33.8			NA	0			0.506	1
	488	LEUL	0.4948	4.01059	71.8			NA	0			0.4948	1
	489	GLNQ	0.4065	4.37239	12			NA	0			NA	0
	490	GLUE	0.4199	5.48398	17.2			0.4199	1			NA	0
	491	GLYG	0.4802	5.12842	4.1			0.4802	1			NA	0
	492	SERS	0.4388	8.97097	0			0.4388	1			NA	0
	493	PROP	0.5236	10.376	0			0.5236	1			NA	0
	494	THRT	0.4389	4.13416	48.8			NA	0			0.4389	1
	495	GLUE	0.5088	7.62435	0			0.5088	1			NA	0
	496	ARGR	0.4221	5.67896	36.1			0.4221	1			0.4221	1
	497	HISH	0.5174	3.13333	36.8			NA	0			0.5174	1
	498	LYSK	0.5291	3.91021	3.3			NA	0			NA	0
	499	ILEI	0.5265	2.96792	39.9			NA	0			0.5265	1
	500	LEUL	0.487	3.74177	63			NA	0			0.487	1
	501	HISH	0.4919	4.91378	17			NA	0			NA	0
	502	ARGR	0.4526	7.70111	3.9			0.4526	1			NA	0
	503	LEUL	0.496	3.93511	47			NA	0			0.496	1
	504	LEUL	0.4992	4.22199	78.4			NA	0			0.4992	1
	505	GLNQ	0.515	6.37797	10.1			0.515	1			NA	0
	506	GLUE	0.4363	5.3609	14.3			0.4363	1			NA	0
	507	GLUE	0.5232	5.47477	18			0.5232	1			NA	0
	508	ARGR	0.4762	6.23838	0.6			0.4762	1			NA	0
	509	HISH	0.579	3.53599	43.3			NA	0			0.579	1
	510	LYSK	0.5329	4.16108	3			NA	0			NA	0
	511	ILEI	0.5656	3.80556	36.5			NA	0			0.5656	1
	512	LEUL	0.6112	3.30806	56.2			NA	0			0.6112	1
	513	HISH	0.5394	5.04697	29.4			0.5394	1			0.5394	1
	514	ARGR	0.4818	7.63461	0.9			0.4818	1			NA	0
	515	LEUL	0.6209	3.88633	40.3			NA	0			0.6209	1
	516	LEUL	0.6063	4.35185	81.2			NA	0			0.6063	1
	517	GLNQ	0.5222	6.57111	8.1			0.5222	1			NA	0
	518	GLUE	0.4392	6.4391	5.7			0.4392	1			NA	0
	519	GLYG	0.4698	3.3156	20.9			NA	0			0.4698	1
	520	SERS	0.4732	3.21264	29.4			NA	0			0.4732	1
	521	PROP	0.5214	7.35995	0			0.5214	1			NA	0
	522	SERS	0.3609	10.1373	0			0.3609	1			NA	0
	523	ASPD	0.5076	10.1153	0			0.5076	1			NA	0
	524	ASNN	0.5188	7.95174	0			0.5188	1			NA	0
	525	PROP	0.3629	9.15352	0			0.3629	1			NA	0
	526	ALAA	0.43	6.88935	3.2			0.43	1			NA	0
	527	SERS	0.457	3.06272	75.3			NA	0			0.457	1
	528	THRT	0.4672	4.14251	75.8			NA	0			0.4672	1
	529	THRT	0.4189	5.90479	12.5			0.4189	1			NA	0
	530	ASNN	0.477	3.35218	62.6			NA	0			0.477	1
	531	LYSK	0.4402	4.15853	40.2			NA	0			0.4402	1
	532	ASPD	0.541	3.45887	79.7			NA	0			0.541	1
	533	LYSK	0.5294	3.44313	57.1			NA	0			0.5294	1
	535	PROP	0.5988	10.1736	0			0.5988	1			NA	0
	536	VALV	0.6127	9.29255	0			0.6127	1			NA	0
	537	VALV	0.6041	4.80775	11.5			NA	0			NA	0
	538	HISH	0.6689	4.06354	35.2			NA	0			0.6689	1
	539	PHEF	0.6622	3.77903	35.7			NA	0			0.6622	1
	540	PHEF	0.6317	3.82285	104			NA	0			0.6317	1
	541	LYSK	0.5769	3.80417	44			NA	0			0.5769	1
	542	ASNN	0.5513	3.51368	62.1			NA	0			0.5513	1
	543	ILEI	0.4241	3.6204	82.4			NA	0			0.4241	1
	544	VALV	0.5614	4.36472	12.9			NA	0			NA	0
	545	THRT	0.4819	3.57012	79.6			NA	0			0.4819	1
	546	PROP	0.6111	3.6389	59.7			NA	0			0.6111	1
	547	ARGR	0.5457	4.39657	31.2			NA	0			0.5457	1
	548	THRT	0.4775	3.41707	75.8			NA	0			0.4775	1
	549	PROP	0.6121	4.38856	47.4			NA	0			0.6121	1
	550	PROP	0.646	5.33022	5.1			0.646	1			NA	0
	551	PROP	0.5867	5.79489	25.2			0.5867	1			0.5867	1
	552	SERS	0.5175	9.99532	0			0.5175	1			NA	0
	554	PROP	0.6557	10.1228	0			0.6557	1			NA	0
	555	VALV	0.643	9.33558	0			0.643	1			NA	0
	556	VALV	0.5919	4.75101	11.7			NA	0			NA	0
	557	HISH	0.6592	4.03615	35.6			NA	0			0.6592	1
	558	PHEF	0.655	3.79638	36			NA	0			0.655	1
	559	PHEF	0.6234	3.69549	104.5			NA	0			0.6234	1
	560	LYSK	0.581	3.91269	44.6			NA	0			0.581	1
	561	ASNN	0.5592	3.58627	63.2			NA	0			0.5592	1
	562	ILEI	0.4241	3.70023	80			NA	0			0.4241	1
	563	VALV	0.554	4.28787	13.7			NA	0			NA	0
	564	THRT	0.4797	3.47591	79.2			NA	0			0.4797	1
	565	PROP	0.6033	3.59279	59.8			NA	0			0.6033	1
	566	ARGR	0.5382	4.41329	30.5			NA	0			0.5382	1
	567	THRT	0.4926	3.12766	76			NA	0			0.4926	1
	568	PROP	0.615	4.42602	46.1			NA	0			0.615	1
	569	PROP	0.6234	5.26469	5.6			0.6234	1			NA	0
	570	PROP	0.5894	5.72326	20.1			0.5894	1			0.5894	1
	571	SERS	0.5213	10.1032	0			0.5213	1			NA	0
	572	ARGR	0.5394	4.57928	22.9			NA	0			0.5394	1
	573	METM	0.6216	6.7334	17.1			0.6216	1			NA	0
	574	ASNN	0.6016	3.95043	32.3			NA	0			0.6016	1
	575	ILEI	0.5888	3.90192	63.2			NA	0			0.5888	1
	576	GLNQ	0.5659	5.03789	28.2			0.5659	1			0.5659	1
	577	METM	0.4348	4.57103	45.9			NA	0			0.4348	1
	578	LEUL	0.6601	3.30201	68.9			NA	0			0.6601	1
	579	LEUL	0.6349	3.73914	60.8			NA	0			0.6349	1
	580	GLUE	0.606	4.81983	5.6			NA	0			NA	0
	581	ALAA	0.6996	2.81715	28.5			NA	0			0.6996	1
	582	ALAA	0.7157	3.08082	41.6			NA	0			0.7157	1
	583	ASPD	0.4774	6.57444	7.3			0.4774	1			NA	0
	584	TYRY	0.573	5.97086	3.5			0.573	1			NA	0
	585	LEUL	0.6388	4.31747	51.6			NA	0			0.6388	1
	586	GLUE	0.6429	4.19527	31.4			NA	0			0.6429	1
	587	ARGR	0.5947	8.03036	0			0.5947	1			NA	0
	588	ASNN	0.5724	5.77233	10.1			0.5724	1			NA	0
	589	LEUL	0.6186	5.13171	45.3			0.6186	1			0.6186	1
	590	TRPW	0.7341	4.76519	11			NA	0			NA	0
	591	ALAA	0.6642	3.18441	43.4			NA	0			0.6642	1
	592	ALAA	0.7307	3.24331	54.1			NA	0			0.7307	1
	593	GLNQ	0.5513	3.88695	29.6			NA	0			0.5513	1
	594	ARGR	0.6132	7.56597	0			0.6132	1			NA	0
	595	TYRY	0.6978	4.5466	58.9			NA	0			0.6978	1
	596	GLYG	0.6897	3.87134	48			NA	0			0.6897	1
	597	ARGR	0.6518	4.8394	6.7			NA	0			NA	0
	598	GLUE	0.6384	5.74162	3.4			0.6384	1			NA	0
	599	LEUL	0.6477	3.85329	57			NA	0			0.6477	1
	600	ARGR	0.6867	3.99816	30.7			NA	0			0.6867	1
	601	ARGR	0.6791	7.59517	0			0.6791	1			NA	0
	602	METM	0.6852	3.06572	41.2			NA	0			0.6852	1
	603	SERS	0.661	3.86981	42.6			NA	0			0.661	1
	604	ASPD	0.6819	5.22885	7.2			0.6819	1			NA	0
	605	GLUE	0.7568	4.517	18.3			NA	0			NA	0
	606	PHEF	0.6834	4.32943	75.5			NA	0			0.6834	1
	607	VALV	0.4621	2.94685	30.2			NA	0			0.4621	1
	608	ASPD	0.524	7.45239	0			0.524	1			NA	0
	609	SERS	0.5546	5.09528	15			0.5546	1			NA	0
	610	PHEF	0.6125	3.3841	76.1			NA	0			0.6125	1
	611	LYSK	0.5148	4.81656	16.5			NA	0			NA	0
	612	LYSK	0.5706	7.46291	1			0.5706	1			NA	0
	613	SERS	0.4299	3.39989	138.7			NA	0			0.4299	1
	614	ALAA	0.4114	3.75006	79.5			NA	0			0.4114	1
	615	PROP	0.4551	3.4525	78.2			NA	0			0.4551	1
	616	ASPD	0.3279	3.66405	42.2			NA	0			0.3279	1
	617	THRT	0.4633	3.92713	78.3			NA	0			0.4633	1
	618	ARGR	0.3457	4.57664	37.4			NA	0			0.3457	1
	619	PROP	0.4459	3.6924	53.7			NA	0			0.4459	1
	620	ALAA	0.4106	3.51913	147.6			NA	0			0.4106	1
	621	ASPD	0.565	6.23237	13.3			0.565	1			NA	0
	622	LEUL	0.614	3.65045	98.3			NA	0			0.614	1
	623	TYRY	0.4704	4.38391	35.4			NA	0			0.4704	1
	624	CYSC	0.6379	3.4153	59.6			NA	0			0.6379	1
	625	TYRY	0.4895	6.37923	2.9			0.4895	1			NA	0
	626	GLUE	0.6069	3.51378	60.7			NA	0			0.6069	1
	627	GLNQ	0.5109	6.03243	0.4			0.5109	1			NA	0
	628	LEUL	0.5516	4.05256	83.7			NA	0			0.5516	1
	629	ASNN	0.3525	5.86339	19.6			0.3525	1			NA	0
	630	ASNN	0.5521	5.19091	7.3			0.5521	1			NA	0
	631	ALAA	0.5133	3.27722	45.6			NA	0			0.5133	1
	632	LEUL	0.6046	3.29227	76.2			NA	0			0.6046	1
	633	LEUL	0.6421	5.22796	19.1			0.6421	1			NA	0
	634	ARGR	0.5824	8.1646	0			0.5824	1			NA	0
	635	TYRY	0.5638	3.88237	40.2			NA	0			0.5638	1
	636	LEUL	0.6376	3.31185	68.1			NA	0			0.6376	1
	637	LEUL	0.5939	5.90257	11.5			0.5939	1			NA	0
	638	ASPD	0.5515	4.89978	8			NA	0			NA	0
	639	GLYG	0.5503	2.78829	105.3			NA	0			0.5503	1
	640	GLYG	0.5469	3.87381	42.9			NA	0			0.5469	1
	641	VALV	0.4479	4.01921	35.2			NA	0			0.4479	1
	642	TYRY	0.4939	3.74918	95			NA	0			0.4939	1
	643	HISH	0.5408	3.96899	53			NA	0			0.5408	1
	644	PHEF	0.68	3.57408	55			NA	0			0.68	1
	645	VALV	0.6089	3.94654	83.7			NA	0			0.6089	1
	646	LYSK	0.5735	3.89933	7.2			NA	0			NA	0
	647	LYSK	0.4659	3.54218	84.9			NA	0			0.4659	1
	648	HISH	0.5715	3.75602	30.7			NA	0			0.5715	1
	649	VALV	0.5301	4.09694	54.1			NA	0			0.5301	1
	650	HISH	0.3955	3.93173	60.1			NA	0			0.3955	1
	651	GLUE	0.467	3.49696	19.5			NA	0			NA	0
	652	SERS	0.5669	4.39028	32.9			NA	0			0.5669	1
	653	PROP	0.6351	6.58669	2.7			0.6351	1			NA	0
	654	VALV	0.55	4.21425	76			NA	0			0.55	1
	655	LYSK	0.6544	4.48373	49.5			NA	0			0.6544	1
	656	ARGR	0.6203	5.23687	34.8			0.6203	1			0.6203	1
	657	ARGR	0.6191	2.71409	22.9			NA	0			0.6191	1
	658	LEUL	0.608	3.8834	56.5			NA	0			0.608	1
	659	ASPD	0.6252	7.20351	7.8			0.6252	1			NA	0
	660	LEUL	0.6175	4.04823	63.2			NA	0			0.6175	1
	661	GLUE	0.647	4.10445	22.1			NA	0			0.647	1
	662	PROP	0.5923	3.9367	29.8			NA	0			0.5923	1
	663	LYSK	0.5726	3.74808	19.3			NA	0			NA	0
	664	PROP	0.6472	3.62865	69.6			NA	0			0.6472	1
	665	LEUL	0.5516	3.54177	44.6			NA	0			0.5516	1
	666	LYSK	0.6517	5.35357	21.3			0.6517	1			0.6517	1
	667	LYSK	0.5697	3.23769	29.3			NA	0			0.5697	1
	668	LEUL	0.6203	3.67551	56.4			NA	0			0.6203	1
	669	ARGR	0.59	7.85251	2.8			0.59	1			NA	0
	670	PHEF	0.6457	3.86254	72.5			NA	0			0.6457	1
	671	ASPD	0.6539	4.5662	24.5			NA	0			0.6539	1
	672	SERS	0.5679	7.63372	2.4			0.5679	1			NA	0
	673	ARGR	0.5151	4.03723	63.3			NA	0			0.5151	1
	674	HISH	0.5604	4.09208	65.3			NA	0			0.5604	1
	675	LYSK	0.666	5.2455	35.1			0.666	1			0.666	1
	676	LYSK	0.6463	3.16602	26.8			NA	0			0.6463	1
	677	LEUL	0.6218	3.39649	44.6			NA	0			0.6218	1
	678	METM	0.5645	7.88659	2.2			0.5645	1			NA	0
	679	PHEF	0.5088	3.19205	75.3			NA	0			0.5088	1
	680	LYSK	0.6689	5.2711	14.5			0.6689	1			NA	0
	681	ARGR	0.4816	4.29798	56.6			NA	0			0.4816	1
	682	ASNN	0.4865	3.57965	40.4			NA	0			0.4865	1
	683	LEUL	0.4988	3.41012	45.4			NA	0			0.4988	1
	684	PHEF	0.6191	3.39648	80.5			NA	0			0.6191	1
	685	GLYG	0.6216	5.21205	17.1			0.6216	1			NA	0
	686	PROP	0.4396	8.21603	0			0.4396	1			NA	0
	687	THRT	0.5801	5.64497	47			0.5801	1			0.5801	1
	688	THRT	0.5516	2.97393	88.5			NA	0			0.5516	1
	689	GLYG	0.6422	3.37779	36.8			NA	0			0.6422	1
	690	VALV	0.4542	6.95001	5.5			0.4542	1			NA	0
	691	TYRY	0.5971	4.25713	74			NA	0			0.5971	1
	692	VALV	0.4384	3.8921	23.3			NA	0			0.4384	1
	693	LYSK	0.5383	4.13263	19			NA	0			NA	0
	694	METM	0.5302	4.0951	73.6			NA	0			0.5302	1
	695	PROP	0.6188	6.57077	8.3			0.6188	1			NA	0
	696	PROP	0.6272	4.49494	29.5			NA	0			0.6272	1
	697	SERS	0.5271	5.46816	6.5			0.5271	1			NA	0
	698	LEUL	0.5968	3.69258	33.1			NA	0			0.5968	1
	699	ASNN	0.6458	3.70164	62.9			NA	0			0.6458	1
	700	TYRY	0.7329	3.94399	66.7			NA	0			0.7329	1
	701	ILEI	0.6842	3.52201	94			NA	0			0.6842	1
	702	ILEI	0.7286	3.61765	82.8			NA	0			0.7286	1
	703	LYSK	0.6984	3.75716	75.4			NA	0			0.6984	1
	704	VALV	0.5753	3.96899	79.6			NA	0			0.5753	1
	705	LYSK	0.5976	4.16979	56.9			NA	0			0.5976	1
	706	GLUE	0.5923	3.72748	66.8			NA	0			0.5923	1
	707	HISH	0.5487	5.0762	21.6			0.5487	1			0.5487	1
	708	LEUL	0.6105	3.30932	84.3			NA	0			0.6105	1
	709	GLYG	0.6266	3.71679	58.9			NA	0			0.6266	1
	710	THRT	0.6004	6.28164	8.7			0.6004	1			NA	0
	711	TYRY	0.5822	4.11191	71.4			NA	0			0.5822	1
	712	GLYG	0.7206	3.42633	40.5			NA	0			0.7206	1
	713	VALV	0.6031	4.20017	29.2			NA	0			0.6031	1
	714	PHEF	0.6837	4.06858	78.1			NA	0			0.6837	1
	716	GLUE	0.3659	4.57468	51.1			NA	0			0.3659	1
	717	CYSC	0.537	5.35866	14.1			0.537	1			NA	0
	718	PROP	0.4383	8.07724	0			0.4383	1			NA	0
	720	GLYG	0.5386	5.10366	14.7			0.5386	1			NA	0
	721	TYRY	0.4937	4.44335	66.2			NA	0			0.4937	1
	722	ILEI	0.3624	3.29374	23			NA	0			0.3624	1
	723	LEUL	0.575	3.67929	52			NA	0			0.575	1
	724	ASPD	0.4814	3.86605	56.5			NA	0			0.4814	1
	725	ASPD	0.525	3.01582	30.8			NA	0			0.525	1
	726	GLYG	0.4367	4.56823	47.5			NA	0			0.4367	1
	727	PHEF	0.3268	5.14466	8.3			0.3268	1			NA	0
	728	ILEI	0.2848	3.84175	54.1			NA	0			0.2848	1
	729	CYSC	0.5596	3.54438	28.6			NA	0			0.5596	1
	730	THRT	0.3616	3.44848	33			NA	0			0.3616	1
	731	ASPD	0.5637	3.99114	41.8			NA	0			0.5637	1
	732	ILEI	0.4914	3.64562	33.9			NA	0			0.4914	1
	733	ALAA	0.5919	3.7798	144.3			NA	0			0.5919	1
	734	SERS	0.5612	3.38575	88.5			NA	0			0.5612	1
	735	ASNN	0.5679	3.73715	81.2			NA	0			0.5679	1
	736	GLUE	0.6531	4.54684	41.4			NA	0			0.6531	1
	737	ASNN	0.6248	3.26766	83			NA	0			0.6248	1
	738	METM	0.5435	4.78942	33.6			NA	0			0.5435	1
	739	GLUE	0.6167	3.48704	57.2			NA	0			0.6167	1
	740	THRT	0.5573	3.92489	60.3			NA	0			0.5573	1
	741	METM	0.5992	3.78402	131.1			NA	0			0.5992	1
	742	VALV	0.5828	4.77263	54.5			NA	0			0.5828	1
	743	HISH	0.639	3.74415	69			NA	0			0.639	1
	744	PHEF	0.6564	3.74868	81.3			NA	0			0.6564	1
	745	PHEF	0.6204	3.93184	106.8			NA	0			0.6204	1
	746	LYSK	0.5799	3.57544	80.5			NA	0			0.5799	1
	747	ASNN	0.5451	3.79004	72.1			NA	0			0.5451	1
	748	ILEI	0.5312	3.81701	77.4			NA	0			0.5312	1
	749	VALV	0.554	4.85905	20.9			NA	0			0.554	1
	750	THRT	0.5058	3.79495	79.9			NA	0			0.5058	1
	751	PROP	0.5956	3.2301	75.7			NA	0			0.5956	1
	752	LEUL	0.5954	4.44422	73.3			NA	0			0.5954	1
	753	SERS	0.5734	3.65418	58.9			NA	0			0.5734	1
	754	ARGR	0.6073	7.86364	14.2			0.6073	1			NA	0
	755	VALV	0.5182	5.51711	33.3			0.5182	1			0.5182	1
	756	ALAA	0.5389	4.23714	44.9			NA	0			0.5389	1
	757	LYSK	0.4911	3.93387	43			NA	0			0.4911	1
	758	ARGR	0.6802	3.90461	82.3			NA	0			0.6802	1
	759	ALAA	0.5141	3.97196	82.9			NA	0			0.5141	1
	760	TYRF	0.3867	3.42691	97.4			NA	0			0.3867	1
	761	LEUL	0.5788	3.51438	94.3			NA	0			0.5788	1
	762	LYSK	0.5874	3.44219	66.4			NA	0			0.5874	1
	763	GLUE	0.5955	3.81742	33.9			NA	0			0.5955	1
	764	PROP	0.5789	4.55729	11.2			NA	0			NA	0
	765	VALV	0.5807	3.8587	70.7			NA	0			0.5807	1
	766	HISH	0.5855	4.2168	51.3			NA	0			0.5855	1
	767	GLYG	0.699	3.3656	56.8			NA	0			0.699	1
	768	VALV	0.5695	3.48739	140.1			NA	0			0.5695	1
	769	ALAA	0.5538	3.46361	144.4			NA	0			0.5538	1
	770	LEUL	0.499	3.80035	97.1			NA	0			0.499	1
	771	TRPW	0.6698	3.49211	64.3			NA	0			0.6698	1
	772	GLYG	0.6081	4.55695	22.5			NA	0			0.6081	1
	773	VALF	0.6716	4.24156	22.5			NA	0			0.6716	1
	774	PHEF	0.5611	3.86232	47.6			NA	0			0.5611	1
	775	PROP	0.5565	3.96807	60.9			NA	0			0.5565	1
	776	VALV	0.5405	4.52204	51.7			NA	0			0.5405	1
	777	LEUL	0.5713	3.23326	128.6			NA	0			0.5713	1
	778	ALAA	0.5538	3.48085	148.4			NA	0			0.5538	1
	779	LEUL	0.499	3.67582	98.1			NA	0			0.499	1
	780	TRPW	0.6698	3.52968	65.1			NA	0			0.6698	1
	781	GLYG	0.6081	3.92963	26.9			NA	0			0.6081	1
	782	PHEF	0.6716	4.33811	25.5			NA	0			0.6716	1
	783	VALF	0.5611	4.26816	60			NA	0			0.5611	1
	784	PROP	0.5565	3.79977	56.7			NA	0			0.5565	1
	785	VALV	0.5405	4.53397	41.4			NA	0			0.5405	1
	786	LEUL	0.5713	3.46432	130.2			NA	0			0.5713	1
	787	SERS	0.5646	3.29318	79.8			NA	0			0.5646	1
	788	THRT	0.5297	3.96859	47.2			NA	0			0.5297	1
	789	ASPD	0.5447	3.55704	96.1			NA	0			0.5447	1
	790	TYRY	0.5902	3.87426	42.9			NA	0			0.5902	1
	791	GLYG	0.6534	3.63127	59.3			NA	0			0.6534	1
	792	ILEI	0.5824	3.63803	101.2			NA	0			0.5824	1
	793	LEUL	0.4158	3.73676	43.6			NA	0			0.4158	1
	794	GLNQ	0.5987	3.45348	89.9			NA	0			0.5987	1
	795	ILEI	0.5812	3.66983	88.8			NA	0			0.5812	1
	796	ASNN	0.5664	4.04961	47.1			NA	0			0.5664	1
	797	SERS	0.5549	3.37734	88.5			NA	0			0.5549	1
	798	ARGR	0.5116	5.02986	37.5			0.5116	1			0.5116	1
	799	TRPW	0.4962	5.12522	42.4			0.4962	1			0.4962	1
	800	GLYG	0.668	3.91041	110.8			NA	0			0.668	1
	801	LEUL	0.6052	5.07473	51			0.6052	1			0.6052	1
	802	TYRY	0.7915	2.58403	76.7			NA	0			0.7915	1
	803	ALAA	0.7006	2.81298	86.3			NA	0			0.7006	1
	804	SERS	0.4822	3.0246	58.9			NA	0			0.4822	1
	805	LYSK	0.5653	3.31083	58.5			NA	0			0.5653	1
	806	LEUL	0.6901	3.64717	35.3			NA	0			0.6901	1
	807	ALAA	0.7072	5.87926	6.5			0.7072	1			NA	0
	808	SERS	0.5446	3.42717	140.8			NA	0			0.5446	1
	809	SERS	0.4646	3.62158	83.9			NA	0			0.4646	1
	810	VALV	0.4573	4.0125	90.2			NA	0			0.4573	1
	811	VALV	0.5169	3.81989	49.6			NA	0			0.5169	1
	812	GLYG	0.529	3.60949	71.2			NA	0			0.529	1
	813	VALV	0.4895	4.66344	17.8			NA	0			NA	0
	814	TRPW	0.5469	3.66072	53			NA	0			0.5469	1
	815	TYRY	0.5762	3.67835	56			NA	0			0.5762	1
	816	LEUL	0.4963	3.83613	134.5			NA	0			0.4963	1
	817	METM	0.4932	7.36979	0			0.4932	1			NA	0
	818	LEUL	0.5507	3.68459	58.3			NA	0			0.5507	1
	819	LYSK	0.6479	4.02806	76.3			NA	0			0.6479	1
	820	ARGR	0.6194	5.09737	60.7			0.6194	1			0.6194	1
	821	ARGR	0.67	4.95736	57.1			NA	0			0.67	1
	822	ASNN	0.595	3.65533	25.4			NA	0			0.595	1
	823	VALV	0.5277	4.52706	47.7			NA	0			0.5277	1
	824	GLUE	0.5896	3.39397	33.8			NA	0			0.5896	1
	825	ASNH	0.4645	4.04522	64.7			NA	0			0.4645	1
	826	METM	0.4912	5.04115	8.3			0.4912	1			NA	0
	827	LEUL	0.5504	4.10813	60.4			NA	0			0.5504	1
	828	LYSK	0.6537	3.10217	67.8			NA	0			0.6537	1
	829	ARGR	0.6014	3.67826	63.3			NA	0			0.6014	1
	830	ARGR	0.6604	3.47976	54.8			NA	0			0.6604	1
	831	ASNN	0.6209	3.4659	91.6			NA	0			0.6209	1
	832	VALV	0.5318	4.22193	36.8			NA	0			0.5318	1
	833	GLYG	0.5174	5.20316	32.4			0.5174	1			0.5174	1
	834	ASPD	0.4804	3.91118	75.7			NA	0			0.4804	1
	835	TYRY	0.5175	3.71481	63.4			NA	0			0.5175	1
	836	METM	0.4618	3.66973	52.5			NA	0			0.4618	1
	837	ASNN	0.4587	3.7778	41.2			NA	0			0.4587	1
	838	METM	0.4859	4.75419	69.5			NA	0			0.4859	1
	839	LYSK	0.4525	4.36215	28			NA	0			0.4525	1
	840	LYSK	0.5113	4.58039	7.7			NA	0			NA	0
	841	ARGR	0.3612	5.359	0.9			0.3612	1			NA	0
	842	PHEF	0.3495	7.79218	0.7			0.3495	1			NA	0
	843	SERS	0.3974	3.69072	46.3			NA	0			0.3974	1
	844	PHEF	0.3926	3.76866	43.6			NA	0			0.3926	1
	845	LYSK	0.4386	3.94894	55.7			NA	0			0.4386	1
	846	LYSK	0.4026	4.08309	65.5			NA	0			0.4026	1
	847	SERS	0.4058	3.48407	18.2			NA	0			NA	0
	848	PHEF	0.3627	3.55956	93.7			NA	0			0.3627	1
	849	LYSK	0.4081	3.4565	32.6			NA	0			0.4081	1
	850	LEUL	0.362	4.30957	62.2			NA	0			0.362	1
	851	SERS	0.4033	4.14631	23.6			NA	0			0.4033	1
	852	GLYG	0.4253	3.45012	43.4			NA	0			0.4253	1
	853	PHEF	0.3296	3.76964	66.9			NA	0			0.3296	1
	854	SERS	0.4203	3.83863	66.7			NA	0			0.4203	1
	855	PHEF	0.3729	3.66496	68.3			NA	0			0.3729	1
	856	LYSK	0.451	4.3481	79.3			NA	0			0.451	1
	857	ARGR	0.5823	10.878	0			0.5823	1			NA	0
	858	ARGR	0.62	8.03333	0.2			0.62	1			NA	0
	859	ARGR	0.651	3.73121	41.5			NA	0			0.651	1
	860	THRT	0.5884	3.41968	38.9			NA	0			0.5884	1
	861	GLYG	0.7336	3.63215	67.2			NA	0			0.7336	1
	862	THRT	0.4967	3.60797	31.2			NA	0			0.4967	1
	863	TYRY	0.7233	3.9444	59.1			NA	0			0.7233	1
	864	GLYG	0.6215	3.55019	21.8			NA	0			0.6215	1
	865	VALV	0.7127	3.39137	67.5			NA	0			0.7127	1
	866	LEUL	0.5572	3.88585	35			NA	0			0.5572	1
	867	ALAA	0.6159	5.98551	0.2			0.6159	1			NA	0
	868	ALAA	0.6432	3.99416	20.1			NA	0			0.6432	1
	869	TRPW	0.8142	5.15786	25.9			0.8142	1			0.8142	1
	870	ARGR	0.6306	5.18216	3.4			0.6306	1			NA	0
	871	ARGR	0.688	3.8487	8.5			NA	0			NA	0
	872	LEUL	0.7127	8.47781	0			0.7127	1			NA	0
	873	THRT	0.5398	4.15348	46.7			NA	0			0.5398	1
	874	LYSK	0.544	5.37589	38.2			0.544	1			0.544	1
	875	CYSC	0.782	3.6362	66.8			NA	0			0.782	1
	876	VALV	0.6991	3.64138	47.1			NA	0			0.6991	1
	877	PHEF	0.5931	4.39582	74			NA	0			0.5931	1
	878	METM	0.5717	3.68015	98.8			NA	0			0.5717	1
	879	ALAA	0.6703	3.30956	143.6			NA	0			0.6703	1
	880	ILEI	0.6198	4.38184	40.4			NA	0			0.6198	1
	881	ALAA	0.6391	3.66354	42.7			NA	0			0.6391	1
	882	TYRY	0.711	3.61054	65.4			NA	0			0.711	1
	883	PHEF	0.589	3.94667	30.9			NA	0			0.589	1
	884	ILEI	0.5754	4.54633	18.6			NA	0			NA	0
	885	PROP	0.6551	3.83303	41.7			NA	0			0.6551	1
	886	ASPD	0.6015	8.10609	0			0.6015	1			NA	0
	887	ALAA	0.6296	3.22441	142.8			NA	0			0.6296	1
	888	VALV	0.5439	4.53243	32.8			NA	0			0.5439	1
	889	PROP	0.6486	3.51107	39.2			NA	0			0.6486	1
	890	PHEF	0.4297	3.47926	73.7			NA	0			0.4297	1
	891	TYRY	0.4789	3.53884	38.4			NA	0			0.4789	1
	892	LEUL	0.4015	5.06965	20.7			0.4015	1			0.4015	1
	893	PROP	0.5804	3.98866	37.4			NA	0			0.5804	1
	894	GLUE	0.4033	8.41739	0			0.4033	1			NA	0
	895	GLYG	0.649	3.50156	41.8			NA	0			0.649	1
	896	CYSC	0.7766	3.75878	30			NA	0			0.7766	1
	897	PHEF	0.706	3.14818	85.5			NA	0			0.706	1
	898	GLYG	0.713	3.46266	9			NA	0			NA	0
	899	LEUL	0.5405	2.66178	52.7			NA	0			0.5405	1
	900	LYSK	0.6697	3.0683	30.3			NA	0			0.6697	1
	901	LEUL	0.6556	3.92622	41.8			NA	0			0.6556	1
	902	ASPD	0.7227	4.51165	57.4			NA	0			0.7227	1
	903	ARGR	0.7413	4.14494	63.6			NA	0			0.7413	1
	904	ILEI	0.7132	4.49897	66.2			NA	0			0.7132	1
	905	GLYG	0.7252	3.5306	50.2			NA	0			0.7252	1
	906	SERS	0.5822	2.69201	88.9			NA	0			0.5822	1
	907	METM	0.5652	4.3499	80.7			NA	0			0.5652	1
	908	SERS	0.7037	3.92802	39.2			NA	0			0.7037	1
	909	GLYG	0.6923	3.73488	52.6			NA	0			0.6923	1
	910	LEUL	0.6444	4.33489	57.2			NA	0			0.6444	1
	911	GLYG	0.7466	5.16467	45			0.7466	1			0.7466	1
	912	CYSC	0.7766	5.10977	49			0.7766	1			0.7766	1
	913	GLYG	0.4462	3.31242	166.5			NA	0			0.4462	1
	914	ARGR	0.4253	3.03526	96.4			NA	0			0.4253	1
	915	PHEF	0.5387	3.75371	67.6			NA	0			0.5387	1
	916	ALAA	0.4679	3.78323	27.6			NA	0			0.4679	1
	917	ALAA	0.4943	3.50873	20.7			NA	0			0.4943	1
	918	ALAA	0.5122	4.09203	25.4			NA	0			0.5122	1
	919	ILEI	0.4622	4.10975	61.2			NA	0			0.4622	1
	920	ALAA	0.5254	4.23454	51.7			NA	0			0.5254	1
	921	LYSR	0.5184	3.73633	125.6			NA	0			0.5184	1
	922	VALV	0.5954	8.10234	7.6			0.5954	1			NA	0
	923	VALV	0.512	4.57281	51.8			NA	0			0.512	1
	924	LYSK	0.6002	6.19933	6.6			0.6002	1			NA	0
	925	SERS	0.7278	4.89611	19.5			NA	0			NA	0
	926	ASNN	0.5438	3.24417	43.8			NA	0			0.5438	1
	927	LEUL	0.7669	3.49767	72.1			NA	0			0.7669	1
	928	ASNN	0.7868	3.33769	43.5			NA	0			0.7868	1
	929	PROP	0.8302	7.78623	0			0.8302	1			NA	0
	930	ASNN	0.6255	3.30868	19			NA	0			NA	0
	931	ALAA	0.7331	3.47281	30.1			NA	0			0.7331	1
	932	LYSK	0.5781	3.97725	15.8			NA	0			NA	0
	933	GLUE	0.7204	4.45946	22.9			NA	0			0.7204	1
	934	PHEF	0.7929	3.41007	64.6			NA	0			0.7929	1
	935	VALV	0.6613	7.60337	0			0.6613	1			NA	0
	936	PROP	0.8022	3.83627	17.4			NA	0			NA	0
	937	GLYG	0.6464	3.66071	36			NA	0			0.6464	1
	938	VALV	0.6034	5.34615	5.7			0.6034	1			NA	0
	939	LYSK	0.649	3.42808	23			NA	0			0.649	1
	940	TYRY	0.7267	4.1302	32.5			NA	0			0.7267	1
	941	GLYG	0.6532	3.73969	74.9			NA	0			0.6532	1
	942	ASNN	0.7166	3.96634	14.4			NA	0			NA	0
	943	ILEI	0.6152	6.66062	7.4			0.6152	1			NA	0
	944	VALV	0.409	11.3458	0			0.409	1			NA	0
	945	LEUL	0.4171	8.31412	0			0.4171	1			NA	0
	946	METM	0.3844	7.40008	0			0.3844	1			NA	0
	947	SERS	0.4889	6.16079	3.7			0.4889	1			NA	0
	948	LYSK	0.4578	3.22111	45.7			NA	0			0.4578	1
	949	LEUL	0.5821	3.50936	46.3			NA	0			0.5821	1
	950	SERS	0.5314	3.28675	79.9			NA	0			0.5314	1
	951	VALV	0.4604	4.51567	30			NA	0			0.4604	1
	952	ASNN	0.48	3.43099	64.7			NA	0			0.48	1
	953	ALAA	0.5541	2.99483	52.8			NA	0			0.5541	1
	954	PROP	0.4812	4.86277	18.4			NA	0			NA	0
	955	GLUE	0.5574	4.39371	28			NA	0			0.5574	1
	956	PHEF	0.5879	3.12121	62.8			NA	0			0.5879	1
	957	TYRY	0.4442	4.80891	14.5			NA	0			NA	0
	958	PROP	0.6289	3.35411	39.3			NA	0			0.6289	1
	959	SERS	0.4825	3.02965	73.9			NA	0			0.4825	1
	960	GLYG	0.4725	3.1903	68.6			NA	0			0.4725	1
	961	TYRY	0.4116	5.31834	25.4			0.4116	1			0.4116	1
	962	SERS	0.4311	4.00984	20.8			NA	0			0.4311	1
	963	SERS	0.4118	3.8467	21.3			NA	0			0.4118	1
	964	SERS	0.4018	9.17094	0			0.4018	1			NA	0
	965	TYRY	0.3573	9.19703	12.3			0.3573	1			NA	0
	966	CYSC	0.6497	3.30774	89.4			NA	0			0.6497	1
	967	TYRY	0.5901	4.14996	85.3			NA	0			0.5901	1
	968	PHEF	0.4279	3.63042	26.8			NA	0			0.4279	1
	969	GLNQ	0.4649	3.54103	10.5			NA	0			NA	0
	970	ASNN	0.5814	4.85655	19.6			NA	0			NA	0
	971	CYSC	0.6532	4.55347	13			NA	0			NA	0
	972	SERS	0.5074	3.30384	146.3			NA	0			0.5074	1
	973	GLYG	0.6711	3.76836	89.7			NA	0			0.6711	1
	974	VALV	0.4289	3.59064	88.9			NA	0			0.4289	1
	975	GLUE	0.5031	4.56548	43.7			NA	0			0.5031	1
	976	ASNN	0.4009	3.37689	77.7			NA	0			0.4009	1
	977	PROP	0.6823	4.3881	43.2			NA	0			0.6823	1
	978	GLYG	0.6628	4.52962	5.4			NA	0			NA	0
	979	GLYG	0.6662	6.30231	0			0.6662	1			NA	0
	980	TYRY	0.6243	4.24958	53.6			NA	0			0.6243	1
	981	CYSC	0.6852	3.26674	74.9			NA	0			0.6852	1
	982	LEUL	0.6399	3.93786	135			NA	0			0.6399	1
	983	ASPD	0.7935	4.10849	14.4			NA	0			NA	0
	984	SERS	0.7651	4.47408	17.4			NA	0			NA	0
	985	ASPD	0.7807	3.44973	65.3			NA	0			0.7807	1
	986	GLUE	0.7655	3.95042	40.7			NA	0			0.7655	1
	987	ASPD	0.7807	5.73019	8.4			0.7807	1			NA	0
	988	LEUL	0.6907	3.53202	61.1			NA	0			0.6907	1
	989	LEUL	0.7397	3.37584	55			NA	0			0.7397	1
	990	HISH	0.6124	5.25513	4.6			0.6124	1			NA	0
	991	ILEI	0.625	3.79436	91.9			NA	0			0.625	1
	992	SERS	0.5452	3.35959	144.8			NA	0			0.5452	1
	993	SERS	0.4526	3.5517	84.9			NA	0			0.4526	1
	994	VALV	0.4973	3.65226	91.3			NA	0			0.4973	1
	995	ILEI	0.4838	3.85782	40			NA	0			0.4838	1
	996	GLYG	0.5386	3.65491	72.6			NA	0			0.5386	1
	997	VALV	0.5088	4.8122	15.9			NA	0			NA	0
	998	TRPW	0.5513	3.68424	54.5			NA	0			0.5513	1
	999	TYRY	0.5896	3.70382	55.3			NA	0			0.5896	1
	1000	LEUL	0.5137	3.9257	133.9			NA	0			0.5137	1
	1001	ASPD	0.6001	3.505	71.5			NA	0			0.6001	1
	1002	ASPD	0.6074	4.1952	32.5			NA	0			0.6074	1
	1003	HISH	0.6769	5.46049	7.4			0.6769	1			NA	0
	1004	LEUL	0.697	3.76752	66			NA	0			0.697	1
	1005	LEUL	0.6576	3.21197	61			NA	0			0.6576	1
	1006	PROP	0.8446	4.12025	8.6			NA	0			NA	0
	1007	METM	0.7814	4.15258	74.8			NA	0			0.7814	1
	1008	ARGR	0.589	6.87351	1.8			0.589	1			NA	0
	1009	ASPD	0.6078	3.64462	68.6			NA	0			0.6078	1
	1010	ASPD	0.608	4.44842	37			NA	0			0.608	1
	1011	HISH	0.6766	5.52425	7.6			0.6766	1			NA	0
	1012	LEUL	0.6883	4.13301	64.1			NA	0			0.6883	1
	1013	LEUL	0.6579	3.65548	52.1			NA	0			0.6579	1
	1014	PROP	0.8439	4.88221	7.2			NA	0			NA	0
	1015	METM	0.7812	2.96873	71.7			NA	0			0.7812	1
	1016	ASPD	0.7807	3.60274	79.4			NA	0			0.7807	1
	1017	GLUE	0.7655	4.10578	35.6			NA	0			0.7655	1
	1018	ASPD	0.7807	5.86021	6.2			0.7807	1			NA	0
	1019	LEUL	0.6907	3.82848	74.8			NA	0			0.6907	1
	1020	LEUL	0.7397	3.45755	66.4			NA	0			0.7397	1
	1021	HISH	0.6124	3.88879	17.3			NA	0			NA	0
	1022	ILEI	0.625	3.85321	94.3			NA	0			0.625	1
	1023	GLYG	0.4994	6.38022	18.4			0.4994	1			NA	0
	1024	GLUE	0.4937	3.83616	58.3			NA	0			0.4937	1
	1025	TYRY	0.5372	3.80381	60.9			NA	0			0.5372	1
	1026	VALV	0.487	4.02731	58.9			NA	0			0.487	1
	1027	ASNN	0.4935	3.92571	40.7			NA	0			0.4935	1
	1028	ILEI	0.5123	4.38746	56.5			NA	0			0.5123	1
	1029	GLUE	0.4337	3.7739	30.6			NA	0			0.4337	1
	1030	PHEF	0.487	3.69979	70.2			NA	0			0.487	1
	1031	GLUE	0.5005	5.25892	34.3			0.5005	1			0.5005	1
	1032	ARGR	0.3823	4.49359	6.7			NA	0			NA	0
	1033	HISH	0.469	3.94749	48.3			NA	0			0.469	1
	1034	LYSK	0.4771	4.66985	2.1			NA	0			NA	0
	1035	ILEI	0.4738	3.30503	44.9			NA	0			0.4738	1
	1036	LEUL	0.5034	4.04719	58.1			NA	0			0.5034	1
	1037	HISH	0.4668	5.18719	36.7			0.4668	1			0.4668	1
	1038	ARGR	0.4207	7.76458	0			0.4207	1			NA	0
	1039	LEUL	0.4709	4.22973	42.2			NA	0			0.4709	1
	1040	LEUL	0.4953	4.59332	73			NA	0			0.4953	1
	1041	GLNQ	0.4557	5.90703	6.1			0.4557	1			NA	0
	1042	GLUE	0.4212	4.48692	13.7			NA	0			NA	0
	1043	GLYG	0.4337	4.87998	3.2			NA	0			NA	0
	1044	ILEI	0.4492	3.62921	99.3			NA	0			0.4492	1
	1045	LEUL	0.5922	3.5886	92.6			NA	0			0.5922	1
	1046	METM	0.341	3.19522	66.3			NA	0			0.341	1
	1047	GLUE	0.4672	4.63387	33.1			NA	0			0.4672	1
	1048	HISH	0.505	3.93057	46.6			NA	0			0.505	1
	1049	ILEI	0.5544	4.86639	36.1			NA	0			0.5544	1
	1050	HISH	0.5008	3.49956	72.5			NA	0			0.5008	1
	1051	LYSK	0.5457	4.62445	24.1			NA	0			0.5457	1
	1052	LEUL	0.4455	3.91618	129.7			NA	0			0.4455	1
	1053	ARGK	0.4318	6.49499	5.3			0.4318	1			NA	0
	1054	LYSK	0.5274	8.50586	0			0.5274	1			NA	0
	1055	SERS	0.5358	5.95516	14.6			0.5358	1			NA	0
	1056	LEUL	0.5532	3.83917	64			NA	0			0.5532	1
	1057	THRT	0.5982	4.09057	44.1			NA	0			0.5982	1
	1058	ILEI	0.561	3.81084	40.4			NA	0			0.561	1
	1059	TYRY	0.6184	4.73043	67.6			NA	0			0.6184	1
	1060	ALAA	0.5464	4.52943	33.7			NA	0			0.5464	1
	1061	GLNQ	0.5283	3.89513	64			NA	0			0.5283	1
	1062	VALV	0.6168	3.77226	84.9			NA	0			0.6168	1
	1063	GLNQ	0.5256	5.15058	20.6			0.5256	1			0.5256	1
	1064	LYSK	0.514	3.52022	64.1			NA	0			0.514	1
	1065	HISH	0.6714	3.02873	16.2			NA	0			NA	0
	1066	GLNQ	0.651	6.03152	11.7			0.651	1			NA	0
	1067	LEUL	0.5855	4.64332	42.2			NA	0			0.5855	1
	1068	ASPD	0.6312	3.45541	56.1			NA	0			0.6312	1
	1069	PROP	0.6502	3.06425	53.2			NA	0			0.6502	1
	1070	ALAA	0.5266	3.10581	83.5			NA	0			0.5266	1
	1071	PHEF	0.6083	4.09758	65.7			NA	0			0.6083	1
	1072	GLYG	0.5156	3.75517	50.4			NA	0			0.5156	1
	1073	HISH	0.7107	3.63749	21.9			NA	0			0.7107	1
	1074	GLNQ	0.6833	3.38564	45.1			NA	0			0.6833	1
	1075	LEUL	0.5967	3.72945	71.3			NA	0			0.5967	1
	1076	ASPD	0.6592	4.68682	17.4			NA	0			NA	0
	1077	PROP	0.7107	3.57677	33.7			NA	0			0.7107	1
	1078	ALAA	0.5738	3.07736	71.7			NA	0			0.5738	1
	1079	PHEF	0.6466	3.91686	70.5			NA	0			0.6466	1
	1080	GLYG	0.558	3.28485	26.1			NA	0			0.558	1
	1081	ALAA	0.6196	6.73807	0.1			0.6196	1			NA	0
	1082	ASNN	0.6479	6.05473	0.1			0.6479	1			NA	0
	1083	SERS	0.5935	2.85149	39.8			NA	0			0.5935	1
	1084	THRT	0.4554	3.41137	37.6			NA	0			0.4554	1
	1085	ASNN	0.6218	3.6336	80.5			NA	0			0.6218	1
	1086	PROP	0.7101	5.50767	7.8			0.7101	1			NA	0
	1087	ASPD	0.647	6.3015	0			0.647	1			NA	0
	1088	GLNQ	0.6554	5.99524	11			0.6554	1			NA	0
	1089	LEUL	0.608	4.58557	50.1			NA	0			0.608	1
	1090	ASPD	0.5976	3.26024	52.4			NA	0			0.5976	1
	1091	PROP	0.6171	3.65294	46.1			NA	0			0.6171	1
	1092	ALAA	0.5231	3.04388	83.4			NA	0			0.5231	1
	1093	PHEF	0.5374	4.25458	66.8			NA	0			0.5374	1
	1094	GLYG	0.4952	3.9179	9.9			NA	0			NA	0
	1095	VALV	0.6417	3.55182	114.5			NA	0			0.6417	1
	1096	SERS	0.6521	3.34992	66.9			NA	0			0.6521	1
	1097	GLNQ	0.6689	3.52123	64.6			NA	0			0.6689	1
	1098	ASNN	0.6712	3.87727	78.8			NA	0			0.6712	1
	1099	TYRY	0.6734	3.58314	75.5			NA	0			0.6734	1
	1100	PROP	0.7142	2.95697	84.1			NA	0			0.7142	1
	1101	ILEI	0.6971	3.77977	89.1			NA	0			0.6971	1
	1102	VALV	0.6406	3.93797	73.3			NA	0			0.6406	1
	1103	GLNQ	0.6791	4.39475	42.9			NA	0			0.6791	1
	1104	VALV	0.6309	3.37251	107.6			NA	0			0.6309	1
	1105	SERS	0.6504	3.02753	68.6			NA	0			0.6504	1
	1106	GLNQ	0.6492	3.45625	65.1			NA	0			0.6492	1
	1107	ASNN	0.6945	3.62071	74.7			NA	0			0.6945	1
	1108	TYRY	0.661	3.41801	73.8			NA	0			0.661	1
	1109	PROP	0.6849	3.12327	83.8			NA	0			0.6849	1
	1110	ILEI	0.6543	3.86946	90.2			NA	0			0.6543	1
	1111	VALV	0.6393	3.58915	87.7			NA	0			0.6393	1
	1112	ALAA	0.5116	2.89458	84.7			NA	0			0.5116	1
	1113	GLUE	0.5598	3.2346	48.2			NA	0			0.5598	1
	1114	THRT	0.5499	3.82954	87.5			NA	0			0.5499	1
	1115	PHEF	0.525	3.28296	83			NA	0			0.525	1
	1116	TYRY	0.528	3.66705	78			NA	0			0.528	1
	1117	VALV	0.4603	3.59987	83.7			NA	0			0.4603	1
	1118	ASPD	0.5246	3.53345	39.9			NA	0			0.5246	1
	1119	GLYG	0.5175	2.91624	83.3			NA	0			0.5175	1
	1120	ALAA	0.4878	5.43157	39.1			0.4878	1			0.4878	1
	1121	ASNN	0.5059	3.54199	127.5			NA	0			0.5059	1
	1122	PROP	0.5273	3.40091	88.6			NA	0			0.5273	1
	1123	ARGR	0.4283	3.75251	70.1			NA	0			0.4283	1
	1124	ALAA	0.4716	3.79145	28.2			NA	0			0.4716	1
	1125	METM	0.3031	4.34947	24.2			NA	0			0.3031	1
	1126	GLNQ	0.3587	3.57504	45.4			NA	0			0.3587	1
	1127	ALAA	0.41	3.76589	66.3			NA	0			0.41	1
	1128	LEUL	0.4656	4.31156	56.8			NA	0			0.4656	1
	1129	LEUL	0.4135	3.47627	126.9			NA	0			0.4135	1
	1130	HISH	0.6313	3.84911	53.5			NA	0			0.6313	1
	1131	PROP	0.7957	3.56022	62.1			NA	0			0.7957	1
	1132	GLNQ	0.7106	3.5885	70.1			NA	0			0.7106	1
	1133	PHEF	0.7185	3.62446	60.8			NA	0			0.7185	1
	1134	GLUE	0.27	5.51332	50.7			0.27	1			0.27	1
	1135	LYSK	0.27	5.85743	20.4			0.27	1			0.27	1
	1136	ILEI	0.3685	24.522	0			0.3685	1			NA	0
	1137	PROP	0.5978	19.0402	0			0.5978	1			NA	0
	1138	GLYG	0.5216	18.295	0			0.5216	1			NA	0
	1139	LYSK	0.4277	14.9587	0			0.4277	1			NA	0
	1140	ARGR	0.5644	10.6782	0			0.5644	1			NA	0
	1141	THRT	0.4446	9.7016	0			0.4446	1			NA	0
	1142	GLUE	0.4608	8.70399	0			0.4608	1			NA	0
	1143	SERS	0.2854	3.63055	29.5			NA	0			0.2854	1
	1144	PHEF	0.461	3.34329	63.4			NA	0			0.461	1
	1145	TYRY	0.625	3.69172	42.8			NA	0			0.625	1
	1146	GLUE	0.4338	2.96341	68.2			NA	0			0.4338	1
	1147	CYSC	0.6635	3.38355	28.7			NA	0			0.6635	1
	1148	CYSC	0.6471	4.18702	15.9			NA	0			NA	0
	1149	LYSK	0.4356	3.56975	21.3			NA	0			0.4356	1
	1150	GLUE	0.5926	7.20467	0.7			0.5926	1			NA	0
	1151	PROP	0.6468	9.62373	0			0.6468	1			NA	0
	1152	TYRY	0.5652	5.94266	24.1			0.5652	1			0.5652	1
	1153	PROP	0.5626	8.94199	0			0.5626	1			NA	0
	1154	ASPD	0.6074	10.9544	0			0.6074	1			NA	0
	1155	GLYG	0.4383	3.51308	75.3			NA	0			0.4383	1
	1156	GLUE	0.4675	3.70816	41.2			NA	0			0.4675	1
	1157	LEUL	0.5184	3.80159	53.5			NA	0			0.5184	1
	1158	ILEI	0.5156	3.78962	87.8			NA	0			0.5156	1
	1159	GLYG	0.3524	3.6352	61			NA	0			0.3524	1
	1160	THRT	0.4515	4.32642	59			NA	0			0.4515	1
	1161	LEUL	0.5824	3.98945	85			NA	0			0.5824	1
	1162	ASNN	0.6358	4.05231	23.9			NA	0			0.6358	1
	1163	ALAA	0.4503	3.48357	83.1			NA	0			0.4503	1
	1164	ALAA	0.5643	3.58361	77.4			NA	0			0.5643	1
	1165	LYSK	0.4779	4.39716	38.5			NA	0			0.4779	1
	1166	VALV	0.5121	3.28932	78.6			NA	0			0.5121	1
	1167	PROP	0.4899	3.8131	70.2			NA	0			0.4899	1
	1168	ALAA	0.4664	5.11184	9.5			0.4664	1			NA	0
	1169	ASPD	0.506	4.46867	54.2			NA	0			0.506	1
	1170	LYSK	0.5348	4.97783	45.3			NA	0			0.5348	1
	1171	TYRY	0.6068	3.40711	95			NA	0			0.6068	1
	1172	GLYG	0.6327	3.44	76			NA	0			0.6327	1
	1173	LEUL	0.4421	3.48479	80.2			NA	0			0.4421	1
	1174	GLNQ	0.6191	5.81239	8.1			0.6191	1			NA	0
	1175	ASPD	0.4762	3.9964	46.1			NA	0			0.4762	1
	1176	CYSC	0.6096	3.75958	35.1			NA	0			0.6096	1
	1177	SERS	0.7218	4.8838	28.8			NA	0			0.7218	1
	1178	VALV	0.5421	7.76853	0			0.5421	1			NA	0
	1179	PROP	0.7626	4.08315	59.3			NA	0			0.7626	1
	1180	ILEI	0.6374	4.36061	32.3			NA	0			0.6374	1
	1181	GLNQ	0.7252	3.88853	54.3			NA	0			0.7252	1
	1182	CYSC	0.7878	3.17814	63.2			NA	0			0.7878	1
	1183	THRT	0.6854	3.27771	30.7			NA	0			0.6854	1
	1184	ASPD	0.7052	4.07284	34.6			NA	0			0.7052	1
	1185	LYSK	0.5755	5.25985	9.5			0.5755	1			NA	0
	1186	THRT	0.5822	8.78641	0			0.5822	1			NA	0
	1187	SERS	0.683	3.44694	50.5			NA	0			0.683	1
	1188	VALV	0.5271	5.57756	12.8			0.5271	1			NA	0
	1189	PROP	0.7786	2.91165	85.6			NA	0			0.7786	1
	1190	ILEI	0.6367	3.62699	32.8			NA	0			0.6367	1
	1191	GLNQ	0.7072	4.54538	55.6			NA	0			0.7072	1
	1192	CYSC	0.7398	3.4312	58.4			NA	0			0.7398	1
	1193	THRT	0.6637	3.90722	30			NA	0			0.6637	1
	1194	ASPD	0.6718	2.85558	39			NA	0			0.6718	1
	1195	LYSK	0.5381	3.57997	21.1			NA	0			0.5381	1
	1196	THRT	0.5383	8.56983	0			0.5383	1			NA	0
	1197	ASPD	0.602	4.65148	14.4			NA	0			NA	0
	1198	LYSK	0.5682	6.64337	0.7			0.5682	1			NA	0
	1199	GLNQ	0.5464	3.74798	48.2			NA	0			0.5464	1
	1200	GLUE	0.6014	3.74885	55.2			NA	0			0.6014	1
	1201	ALAA	0.4846	3.75295	56			NA	0			0.4846	1
	1202	LEUL	0.5724	3.37081	31.1			NA	0			0.5724	1
	1203	PHEF	0.6297	3.89486	77.1			NA	0			0.6297	1
	1204	LYSK	0.5728	3.83433	86.9			NA	0			0.5728	1
	1205	LYSK	0.5383	8.12654	0			0.5383	1			NA	0
	1206	HISH	0.5963	6.56776	2			0.5963	1			NA	0
	1207	LYSK	0.5515	3.59641	6.6			NA	0			NA	0
	1208	ILEI	0.5635	3.61144	44			NA	0			0.5635	1
	1209	LEUL	0.5962	3.96187	63.4			NA	0			0.5962	1
	1210	HISH	0.5702	4.96749	21.5			NA	0			0.5702	1
	1211	ARGR	0.5076	7.79577	0			0.5076	1			NA	0
	1212	LEUL	0.5932	3.81679	49.1			NA	0			0.5932	1
	1213	LEUL	0.5818	3.96602	70.5			NA	0			0.5818	1
	1214	GLNQ	0.5601	5.50237	16.6			0.5601	1			NA	0
	1215	GLNQ	0.6153	5.80845	21.8			0.6153	1			0.6153	1
	1216	METM	0.4719	6.09091	10.9			0.4719	1			NA	0
	1217	PROP	0.79	3.4132	80.2			NA	0			0.79	1
	1218	THRT	0.6021	4.54687	34.4			NA	0			0.6021	1
	1219	GLUE	0.6841	3.84252	69.5			NA	0			0.6841	1
	1220	ASPD	0.7043	3.41575	61.6			NA	0			0.7043	1
	1221	GLUE	0.6681	4.04188	33.1			NA	0			0.6681	1
	1222	TYRY	0.6907	3.36342	66.6			NA	0			0.6907	1
	1223	LYSK	0.4757	6.41048	12.7			0.4757	1			NA	0
	1224	GLNQ	0.4946	3.91947	63.6			NA	0			0.4946	1
	1225	GLUE	0.4701	6.00016	0.6			0.4701	1			NA	0
	1226	PROP	0.5909	3.53728	72.5			NA	0			0.5909	1
	1227	GLNQ	0.4742	4.53842	32.7			NA	0			0.4742	1
	1228	GLUE	0.5742	3.95697	69.6			NA	0			0.5742	1
	1229	ILEI	0.432	4.22391	25.5			NA	0			0.432	1
	1230	ASPN	0.43	4.00704	38.1			NA	0			0.43	1
	1231	PHEF	0.4256	3.68471	63.1			NA	0			0.4256	1
	1232	TYRY	0.5089	3.9319	111.2			NA	0			0.5089	1
	1233	PROP	0.5284	2.90211	89.3			NA	0			0.5284	1
	1234	ASNN	0.428	3.71289	83.5			NA	0			0.428	1
	1235	VALV	0.4955	3.36423	30.4			NA	0			0.4955	1
	1236	ASNN	0.4886	3.20689	78.3			NA	0			0.4886	1
	1237	ILEI	0.4148	3.5409	15.4			NA	0			NA	0
	1238	HISH	0.3712	4.22334	69.5			NA	0			0.3712	1
	1239	ASNN	0.4537	4.33441	52.6			NA	0			0.4537	1
	1240	PHEF	0.4785	3.18878	129.9			NA	0			0.4785	1
	1241	GLNQ	0.6554	0.272496	118.4			NA	0			0.6554	1
	1242	LEUL	0.5368	0.631743	95.8			NA	0			0.5368	1
	1243	SERS	0.4868	0.14225	69.5			NA	0			0.4868	1
	1244	PROP	0.6705	0.396985	34.8			NA	0			0.6705	1
	1245	PHEF	0.633	0.725273	83.1			NA	0			0.633	1
	1246	PROP	0.6638	0.443059	24.7			NA	0			0.6638	1
	1247	PHEF	0.574	0.537407	70.8			NA	0			0.574	1
	1248	ASPD	0.57	0.414875	65.9			NA	0			0.57	1
	1249	LEUL	0.5342	0.566097	123.6			NA	0			0.5342	1
	1250	THRT	0.3905	3.44327	48.1			NA	0			0.3905	1
	1251	GLUE	0.5675	4.85991	45.1			NA	0			0.5675	1
	1252	ASNN	0.4152	3.77365	58.3			NA	0			0.4152	1
	1253	LEUL	0.4014	3.58372	85.1			NA	0			0.4014	1
	1254	TYRY	0.448	3.53802	76.5			NA	0			0.448	1
	1255	PHEF	0.4617	3.32012	87.3			NA	0			0.4617	1
	1256	GLNQ	0.5361	3.88506	89.6			NA	0			0.5361	1
	1257	SERS	0.4101	3.313	58.8			NA	0			0.4101	1
	1258	GLYG	0.3221	3.10363	67.6			NA	0			0.3221	1
	1259	THRT	0.4338	5.0948	41.6			0.4338	1			0.4338	1
	1260	GLUE	0.4197	7.26165	5.3			0.4197	1			NA	0
	1261	ALAA	0.4479	3.85263	47.8			NA	0			0.4479	1
	1262	THRT	0.4224	3.60632	33.9			NA	0			0.4224	1
	1263	GLNQ	0.3827	4.52871	32.4			NA	0			0.3827	1
	1264	LEUL	0.5741	3.46892	85.2			NA	0			0.5741	1
	1265	METM	0.3531	3.69506	36.2			NA	0			0.3531	1
	1266	ASNN	0.4231	3.58196	54.9			NA	0			0.4231	1
	1267	TYRY	0.4236	20.9738	0			0.4236	1			NA	0
	1268	ARGR	0.4484	19.6662	0			0.4484	1			NA	0
	1269	GLYG	0.5495	15.0014	0			0.5495	1			NA	0
	1270	TRPW	0.4679	13.7372	0			0.4679	1			NA	0
	1271	LYSK	0.5026	8.57008	0			0.5026	1			NA	0
	1272	HISH	0.5367	8.49082	0			0.5367	1			NA	0
	1273	TRPW	0.3251	5.3088	21.7			0.3251	1			0.3251	1
	1274	VALV	0.4281	3.7964	9.9			NA	0			NA	0
	1275	TYRY	0.4588	3.70542	78			NA	0			0.4588	1
	1276	TYRY	0.5744	4.55095	79.6			NA	0			0.5744	1
	1277	THRT	0.3953	3.94267	72.1			NA	0			0.3953	1
	1278	CYSC	0.601	5.42918	9.9			0.601	1			NA	0
	1279	CYSC	0.6253	6.6063	4.3			0.6253	1			NA	0
	1280	PROP	0.4924	5.69648	7.6			0.4924	1			NA	0
	1281	ASPD	0.5129	3.50582	37.8			NA	0			0.5129	1
	1282	THRT	0.3497	3.97616	18.7			NA	0			NA	0
	1283	PROP	0.5382	3.83174	15.7			NA	0			NA	0
	1284	TYRY	0.5628	8.7822	0			0.5628	1			NA	0
	1285	LYSK	0.5317	7.55498	0.2			0.5317	1			NA	0
	1286	SERS	0.4828	4.35126	30.5			NA	0			0.4828	1
	1287	LEUL	0.4784	3.69517	60.2			NA	0			0.4784	1
	1288	THRT	0.6074	3.52506	48.6			NA	0			0.6074	1
	1289	ILEI	0.5801	4.11516	42.1			NA	0			0.5801	1
	1290	TYRY	0.6201	4.10131	46.6			NA	0			0.6201	1
	1291	ALAA	0.5174	3.36286	69.2			NA	0			0.5174	1
	1292	GLNQ	0.525	3.71292	47			NA	0			0.525	1
	1293	VALV	0.6109	3.59807	86.7			NA	0			0.6109	1
	1294	GLNQ	0.5424	3.68713	26.4			NA	0			0.5424	1
	1295	LYSK	0.5053	3.98399	54.3			NA	0			0.5053	1
	1296	PROP	0.5038	8.63296	0			0.5038	1			NA	0
	1297	VALV	0.3139	11.3817	0			0.3139	1			NA	0
	1298	SERS	0.5276	6.75447	0			0.5276	1			NA	0
	1299	PROP	0.5153	8.31304	0			0.5153	1			NA	0
	1300	LYSK	0.5688	6.04389	24.5			0.5688	1			0.5688	1
	1301	LYSK	0.5333	9.23149	0			0.5333	1			NA	0
	1302	LYSK	0.5612	7.61538	0			0.5612	1			NA	0
	1303	GLUE	0.4681	3.69558	42			NA	0			0.4681	1
	1304	ASNN	0.5921	3.89467	43.3			NA	0			0.5921	1
	1305	ALAA	0.5049	5.54504	3.5			0.5049	1			NA	0
	1306	LEUL	0.6175	3.25744	33.8			NA	0			0.6175	1
	1307	LEUL	0.6461	3.96175	51			NA	0			0.6461	1
	1308	ARGR	0.5635	3.48371	30.4			NA	0			0.5635	1
	1309	TYRY	0.5645	7.98027	0			0.5645	1			NA	0
	1310	LEUL	0.6646	4.20372	37.8			NA	0			0.6646	1
	1311	LEUL	0.606	4.09437	76.9			NA	0			0.606	1
	1312	ASPD	0.5662	4.84242	27.1			NA	0			0.5662	1
	1313	LYSK	0.5436	5.60809	4.9			0.5436	1			NA	0
	1314	ASPD	0.6128	4.08115	41.2			NA	0			0.6128	1
	1315	ASPD	0.5731	8.18093	0			0.5731	1			NA	0
	1316	THRT	0.4338	9.53704	0			0.4338	1			NA	0
	1317	GLNQ	0.41	8.73466	0			0.41	1			NA	0
	1318	ILEI	0.4819	4.607	44.3			NA	0			0.4819	1
	1319	SERS	0.3781	5.24135	10			0.3781	1			NA	0
	1320	GLNQ	0.3748	8.11018	0			0.3748	1			NA	0
	1321	ALAA	0.5185	3.84723	39.4			NA	0			0.5185	1
	1322	ILEI	0.498	4.68846	43.6			NA	0			0.498	1
	1323	LYSK	0.3753	4.73958	15			NA	0			NA	0
	1324	TYRY	0.2786	3.69609	39.6			NA	0			0.2786	1
	1325	LEUL	0.5649	3.66769	57.2			NA	0			0.5649	1
	1326	GLNQ	0.6964	3.36364	48.9			NA	0			0.6964	1
	1327	ASNN	0.3233	3.70704	50.6			NA	0			0.3233	1
	1328	ASNN	0.3075	3.74125	53.2			NA	0			0.3075	1
	1329	ILEI	0.4078	4.28491	43.5			NA	0			0.4078	1
	1330	LYSK	0.4037	3.92656	55.5			NA	0			0.4037	1
	1331	GLYG	0.6155	3.38521	22.5			NA	0			0.6155	1
	1332	PHEF	0.393	3.90418	44			NA	0			0.393	1
	1333	ILEI	0.4382	4.85873	41.8			NA	0			0.4382	1
	1334	ILEI	0.4601	3.97458	41			NA	0			0.4601	1
	1335	ARGR	0.6648	4.66633	41.6			NA	0			0.6648	1
	1336	GLNQ	0.4865	6.12774	1.2			0.4865	1			NA	0
	1337	ARGR	0.4105	3.8451	13.6			NA	0			NA	0
	1338	VALV	0.5123	4.38653	48.5			NA	0			0.5123	1
	1339	ASNN	0.341	8.04948	0			0.341	1			NA	0
	1340	ASPD	0.2997	7.15955	0			0.2997	1			NA	0
	1341	GLUE	0.3667	4.3341	34			NA	0			0.3667	1
	1342	SERS	0.3478	4.54221	18.8			NA	0			NA	0
	1343	VALV	0.4306	5.36723	46.6			0.4306	1			0.4306	1
	1344	LEUL	0.448	5.54921	22.6			0.448	1			0.448	1
	1345	ARGR	0.4149	8.6233	0			0.4149	1			NA	0
	1346	THRT	0.3626	4.18462	50.3			NA	0			0.3626	1
	1347	ILEI	0.4639	4.87017	45.2			NA	0			0.4639	1
	1348	THRT	0.4421	4.73544	22			NA	0			0.4421	1
	1349	ASNN	0.235	3.83006	8.8			NA	0			NA	0
	1350	LEUL	0.4814	3.86855	57.2			NA	0			0.4814	1
	1351	GLNQ	0.6005	3.76605	50.9			NA	0			0.6005	1
	1352	LYSK	0.3552	5.30916	12.6			0.3552	1			NA	0
	1353	LYSK	0.2676	4.15937	32.3			NA	0			0.2676	1
	1354	ILEI	0.4089	4.20996	48.1			NA	0			0.4089	1
	1355	ARGR	0.6212	4.94514	41.2			NA	0			0.6212	1
	1356	LYSK	0.4481	6.73111	0.1			0.4481	1			NA	0
	1357	GLUE	0.4034	4.56741	40.9			NA	0			0.4034	1
	1358	LEUL	0.4386	5.97166	38.6			0.4386	1			0.4386	1
	1359	LYSK	0.3323	8.81676	0			0.3323	1			NA	0
	1360	GLNQ	0.4148	4.00542	11.8			NA	0			NA	0
	1361	ARGR	0.5083	6.16575	31.1			0.5083	1			0.5083	1
	1362	GLNQ	0.3205	8.10843	3.1			0.3205	1			NA	0
	1363	LEUL	0.4869	9.47799	0			0.4869	1			NA	0
	1364	LYSK	0.3533	9.04178	0			0.3533	1			NA	0
	1365	GLNQ	0.4113	8.62878	0			0.4113	1			NA	0
	1366	GLUE	0.2911	12.7231	0			0.2911	1			NA	0
	1367	PROP	0.6381	4.08646	43.8			NA	0			0.6381	1
	1368	GLUE	0.635	4.91038	12			NA	0			NA	0
	1369	PROP	0.654	3.4693	66.9			NA	0			0.654	1
	1370	THRT	0.572	4.41191	53			NA	0			0.572	1
	1371	ALAA	0.5876	2.47328	61.1			NA	0			0.5876	1
	1372	PROP	0.6486	4.00915	87.7			NA	0			0.6486	1
	1373	PROP	0.6514	4.65573	55.5			NA	0			0.6514	1
	1374	GLUE	0.511	3.31898	51			NA	0			0.511	1
	1375	GLUE	0.6395	5.68206	13			0.6395	1			NA	0
	1376	PHEF	0.6245	7.74029	1			0.6245	1			NA	0
	1377	ARGR	0.6935	3.67398	46.8			NA	0			0.6935	1
	1378	PHEF	0.7133	4.20994	26.5			NA	0			0.7133	1
	1379	ARGR	0.7006	3.32105	42.1			NA	0			0.7006	1
	1380	TYRY	0.7243	3.61396	65			NA	0			0.7243	1
	1381	VALV	0.4592	5.55257	7			0.4592	1			NA	0
	1382	CYSC	0.642	3.01181	73.7			NA	0			0.642	1
	1383	GLUE	0.6877	4.01943	53.1			NA	0			0.6877	1
	1384	GLYG	0.6281	3.57699	49.3			NA	0			0.6281	1
	1385	PROP	0.5576	4.57239	58.7			NA	0			0.5576	1
	1386	SERS	0.6088	4.32308	10.7			NA	0			NA	0
	1387	HISH	0.653	6.8172	0			0.653	1			NA	0
	1388	GLYG	0.7221	8.04777	0			0.7221	1			NA	0
	1389	GLUE	0.7301	5.45992	16.8			0.7301	1			NA	0
	1390	TYRY	0.829	3.43058	53.3			NA	0			0.829	1
	1391	LEUL	0.7329	4.50687	8.5			NA	0			NA	0
	1392	GLYG	0.6891	6.76589	0			0.6891	1			NA	0
	1393	LEUL	0.6317	6.54065	1.7			0.6317	1			NA	0
	1394	ASPD	0.5805	3.16134	45.3			NA	0			0.5805	1
	1395	VALV	0.5429	3.90966	45.6			NA	0			0.5429	1
	1396	PROP	0.7703	3.73241	32.4			NA	0			0.7703	1
	1397	VALV	0.6528	4.06536	125.9			NA	0			0.6528	1
	1398	ALAA	0.5822	2.71792	81			NA	0			0.5822	1
	1399	ARGR	0.6355	3.83639	47.9			NA	0			0.6355	1
	1400	VALV	0.6034	4.18302	88.2			NA	0			0.6034	1
	1401	LEUL	0.5867	3.45094	82.7			NA	0			0.5867	1
	1402	ALAA	0.586	3.64398	75.3			NA	0			0.586	1
	1403	GLUE	0.5972	3.50011	82.2			NA	0			0.5972	1
	1404	ALAA	0.5635	3.11921	57.4			NA	0			0.5635	1
	1405	METM	0.6123	3.33955	54.3			NA	0			0.6123	1
	1406	GLUE	0.5099	3.49241	124.7			NA	0			0.5099	1
	1407	GLNQ	0.6654	3.54142	74.5			NA	0			0.6654	1
	1408	TYRY	0.6567	3.98171	70			NA	0			0.6567	1
	1409	LYSK	0.7443	3.8009	82			NA	0			0.7443	1
	1410	PHEF	0.6869	3.70524	69.9			NA	0			0.6869	1
	1411	TYRY	0.6323	3.22385	95.7			NA	0			0.6323	1
	1412	SERS	0.6149	3.38818	78.3			NA	0			0.6149	1
	1413	VALV	0.5884	3.18103	135.6			NA	0			0.5884	1
	1414	LYSK	0.5628	6.48159	2.6			0.5628	1			NA	0
	1415	HISH	0.6695	3.54858	56.3			NA	0			0.6695	1
	1416	LYSK	0.5609	4.0471	2.6			NA	0			NA	0
	1417	ILEI	0.6346	3.13242	51.3			NA	0			0.6346	1
	1418	LEUL	0.6456	3.47667	55.5			NA	0			0.6456	1
	1419	HISH	0.6103	5.12129	28.3			0.6103	1			0.6103	1
	1420	ARGR	0.5513	7.82575	0			0.5513	1			NA	0
	1421	LEUL	0.6332	3.9872	43.5			NA	0			0.6332	1
	1422	LEUL	0.6479	3.7466	70.2			NA	0			0.6479	1
	1423	GLNQ	0.5832	5.18498	8			0.5832	1			NA	0
	1424	ASPD	0.5115	4.52891	6.1			NA	0			NA	0
	1425	SERS	0.4131	2.72326	107.2			NA	0			0.4131	1
	1426	ASPD	0.5431	3.46087	75.6			NA	0			0.5431	1
	1427	VALV	0.5903	4.28776	72.9			NA	0			0.5903	1
	1428	ALAA	0.3873	3.8222	62.9			NA	0			0.3873	1
	1429	PHEF	0.6389	3.83185	88.6			NA	0			0.6389	1
	1430	ARGR	0.4108	3.37249	47.5			NA	0			0.4108	1
	1431	GLYG	0.6845	3.40852	79.9			NA	0			0.6845	1
	1432	ASNN	0.4653	3.45805	56.4			NA	0			0.4653	1
	1433	LEUL	0.5679	3.89653	100.9			NA	0			0.5679	1
	1434	LEUL	0.4948	4.05796	48.8			NA	0			0.4948	1
	1435	ASPD	0.5265	4.44376	42.9			NA	0			0.5265	1
	1436	GLUE	0.5575	3.87534	124.2			NA	0			0.5575	1
	1437	GLUE	0.6258	3.13446	98.9			NA	0			0.6258	1
	1438	PHEF	0.717	3.84179	64			NA	0			0.717	1
	1439	GLYG	0.5798	3.65414	34.3			NA	0			0.5798	1
	1440	ARGR	0.5113	4.85448	15.4			NA	0			NA	0
	1441	ALAA	0.5238	3.71698	56			NA	0			0.5238	1
	1442	PHEF	0.442	3.88564	49.4			NA	0			0.442	1
	1443	SERS	0.5804	3.27719	61			NA	0			0.5804	1
	1444	PHEF	0.7189	3.78206	131.1			NA	0			0.7189	1
	1445	SERS	0.6016	3.02255	142.2			NA	0			0.6016	1
	1446	ALAA	0.6365	3.62667	85.3			NA	0			0.6365	1
	1447	LEUL	0.6134	3.13861	83.7			NA	0			0.6134	1
	1448	GLNQ	0.6037	4.59566	39.7			NA	0			0.6037	1
	1449	ASNN	0.6671	3.03192	79.1			NA	0			0.6671	1
	1450	ALAA	0.638	3.29225	66.1			NA	0			0.638	1
	1451	ALAA	0.5793	6.62819	0.7			0.5793	1			NA	0
	1452	SERS	0.6341	3.3193	66.5			NA	0			0.6341	1
	1453	ILEI	0.5555	3.61541	64.7			NA	0			0.5555	1
	1454	ALAA	0.5913	3.29688	139.4			NA	0			0.5913	1
	1455	ASPD	0.4942	4.27481	32.1			NA	0			0.4942	1
	1456	ASPD	0.5998	3.51918	62.6			NA	0			0.5998	1
	1457	TYRY	0.658	3.4772	61.3			NA	0			0.658	1
	1458	LEUL	0.5201	3.51203	77.1			NA	0			0.5201	1
	1459	TRPW	0.5234	3.79251	40.2			NA	0			0.5234	1
	1460	GLYG	0.5296	3.48909	60.7			NA	0			0.5296	1
	1461	LEUL	0.6179	3.60077	40.6			NA	0			0.6179	1
	1462	GLUE	0.5447	4.77618	9.6			NA	0			NA	0
	1463	ALAA	0.4197	8.5599	0			0.4197	1			NA	0
	1464	GLYG	0.5421	3.98932	35.7			NA	0			0.5421	1
	1465	GLUE	0.6677	5.04005	12.2			0.6677	1			NA	0
	1466	GLYG	0.6862	3.62542	34.9			NA	0			0.6862	1
	1467	ILEI	0.6221	3.53092	63.1			NA	0			0.6221	1
	1468	SERS	0.5848	2.91584	51.9			NA	0			0.5848	1
	1469	ASPD	0.6871	4.69853	29.7			NA	0			0.6871	1
	1470	LEUL	0.6749	4.18224	53.2			NA	0			0.6749	1
	1471	PHEF	0.7122	3.30961	68.8			NA	0			0.7122	1
	1472	ASPD	0.6521	4.52	56.6			NA	0			0.6521	1
	1473	ASPD	0.4942	4.10556	68.2			NA	0			0.4942	1
	1474	ASPD	0.5998	6.00206	11.6			0.5998	1			NA	0
	1475	TYRY	0.658	3.73957	27.1			NA	0			0.658	1
	1476	LEUL	0.5201	7.74395	0			0.5201	1			NA	0
	1477	TRPW	0.5234	4.18884	42.1			NA	0			0.5234	1
	1478	GLYG	0.5296	5.1928	18			0.5296	1			NA	0
	1479	LEUL	0.6179	3.62226	86.3			NA	0			0.6179	1
	1480	GLUE	0.5447	3.82092	23.2			NA	0			0.5447	1
	1481	ALAA	0.4197	3.53458	88.1			NA	0			0.4197	1
	1482	GLYG	0.5421	5.2012	7.4			0.5421	1			NA	0
	1483	GLUE	0.6677	7.06909	7.1			0.6677	1			NA	0
	1484	GLYG	0.6862	7.0081	0			0.6862	1			NA	0
	1485	METM	0.3593	6.48127	4.5			0.3593	1			NA	0
	1486	PROP	0.5932	4.05534	10.1			NA	0			NA	0
	1487	PROP	0.5656	3.71069	60.4			NA	0			0.5656	1
	1488	THRT	0.407	5.63812	7.9			0.407	1			NA	0
	1489	LEUL	0.347	4.6669	38.9			NA	0			0.347	1
	1490	PROP	0.539	3.66375	64.8			NA	0			0.539	1
	1491	HISH	0.3937	6.01968	4.5			0.3937	1			NA	0
	1492	ARGR	0.5535	3.53913	34.3			NA	0			0.5535	1
	1493	ASPD	0.5341	3.86041	24.7			NA	0			0.5341	1
	1494	TRPW	0.6421	4.56541	62.7			NA	0			0.6421	1
	1495	HISH	0.4799	4.11509	43.8			NA	0			0.4799	1
	1496	LYSK	0.4653	4.25335	2.5			NA	0			NA	0
	1497	ILEI	0.476	3.35063	44.7			NA	0			0.476	1
	1498	LEUL	0.5283	3.30182	61.5			NA	0			0.5283	1
	1499	HISH	0.452	4.7774	24.6			NA	0			0.452	1
	1500	ARGR	0.435	7.92593	0			0.435	1			NA	0
	1501	LEUL	0.5116	4.12911	39.3			NA	0			0.5116	1
	1502	LEUL	0.5108	5.03977	76.4			0.5108	1			0.5108	1
	1503	GLNQ	0.4172	5.46768	10.4			0.4172	1			NA	0
	1504	GLUE	0.3876	3.99223	8.4			NA	0			NA	0
	1505	ASNN	0.5424	3.28112	79.8			NA	0			0.5424	1
	1506	PHEF	0.6232	5.08635	74.2			0.6232	1			0.6232	1
	1507	ASPD	0.5427	4.14619	40.7			NA	0			0.5427	1
	1508	ASNN	0.59	3.16347	55.8			NA	0			0.59	1
	1509	PROP	0.6433	4.37745	42.1			NA	0			0.6433	1
	1510	VALV	0.6007	4.0083	56.4			NA	0			0.6007	1
	1511	TYRY	0.6162	3.36507	54.8			NA	0			0.6162	1
	1512	ARGR	0.5629	3.49137	16.4			NA	0			NA	0
	1513	LYSK	0.624	5.10462	30.4			0.624	1			0.624	1
	1514	THRT	0.5855	5.83641	20.4			0.5855	1			0.5855	1
	1515	ASPD	0.6001	6.44899	1.4			0.6001	1			NA	0
	1516	ALAA	0.5755	2.84245	58.3			NA	0			0.5755	1
	1517	ILEI	0.5608	4.13633	57.4			NA	0			0.5608	1
	1518	ASPD	0.6806	4.00472	20.3			NA	0			0.6806	1
	1519	ALAA	0.554	3.87036	16.5			NA	0			NA	0
	1520	LEUL	0.652	3.76364	63.8			NA	0			0.652	1
	1521	SERS	0.6732	3.81244	49.6			NA	0			0.6732	1
	1522	SERS	0.5486	7.12071	0			0.5486	1			NA	0
	1523	ASPD	0.6214	3.82285	41.8			NA	0			0.6214	1
	1524	PHEF	0.6636	3.76142	79.6			NA	0			0.6636	1
	1525	THRT	0.5399	3.89793	72			NA	0			0.5399	1
	1526	SERS	0.4673	3.70263	39.9			NA	0			0.4673	1
	1527	THRT	0.524	3.70853	37.9			NA	0			0.524	1
	1528	THRT	0.6105	3.93006	22.7			NA	0			0.6105	1
	1529	GLUE	0.5072	3.08846	22			NA	0			0.5072	1
	1530	VALV	0.5427	4.14921	40.5			NA	0			0.5427	1
	1531	GLUE	0.6144	4.83829	54.3			NA	0			0.6144	1
	1532	ASPD	0.6201	4.91056	34.7			NA	0			0.6201	1
	1533	SERS	0.4421	3.15298	41.2			NA	0			0.4421	1
	1534	LYSK	0.6034	5.6565	31.1			0.6034	1			0.6034	1
	1535	PROP	0.6689	4.20471	12.4			NA	0			NA	0
	1536	LYSK	0.556	3.64795	34.3			NA	0			0.556	1
	1537	LEUL	0.4504	3.79607	51.3			NA	0			0.4504	1
	1538	SERS	0.4625	3.67987	24.2			NA	0			0.4625	1
	1539	ILEI	0.4624	4.08452	41			NA	0			0.4624	1
	1540	HISH	0.5943	4.02256	39.5			NA	0			0.5943	1
	1541	PHEF	0.5663	3.46711	65.2			NA	0			0.5663	1
	1542	ASPD	0.6228	5.07643	12.8			0.6228	1			NA	0
	1543	ASNN	0.5978	3.62567	25.8			NA	0			0.5978	1
	1544	GLUE	0.5136	7.80744	1.9			0.5136	1			NA	0
	1545	TRPW	0.4299	5.83678	44.3			0.4299	1			0.4299	1
	1546	PROP	0.6003	5.59933	18.4			0.6003	1			NA	0
	1547	LYSK	0.5799	6.72355	7.2			0.5799	1			NA	0
	1548	GLUE	0.6011	9.32241	0			0.6011	1			NA	0
	1549	ASPD	0.5683	13.1546	0			0.5683	1			NA	0
	1550	LEUL	0.4564	5.10065	34.6			0.4564	1			0.4564	1
	1551	ASPD	0.6588	4.52449	42.4			NA	0			0.6588	1
	1552	TYRY	0.7113	4.54532	63.9			NA	0			0.7113	1
	1553	HISH	0.4783	2.96466	67.6			NA	0			0.4783	1
	1554	PHEF	0.6331	3.59631	33.1			NA	0			0.6331	1
	1555	GLYG	0.5694	3.79226	66.5			NA	0			0.5694	1
	1556	LEUL	0.6904	3.1214	42.3			NA	0			0.6904	1
	1557	GLUE	0.5236	6.46198	6.2			0.5236	1			NA	0
	1558	GLUE	0.5754	7.27084	7.6			0.5754	1			NA	0
	1559	GLYG	0.5619	4.75928	16			NA	0			NA	0
	1560	GLUE	0.6916	4.72901	20.8			NA	0			0.6916	1
	1561	GLYG	0.6975	3.34374	26.4			NA	0			0.6975	1
	1562	ILEI	0.5997	3.37116	64			NA	0			0.5997	1
	1563	ARGR	0.4397	3.06162	47.6			NA	0			0.4397	1
	1564	ASPD	0.6544	3.62641	24.2			NA	0			0.6544	1
	1565	LEUL	0.6837	4.53353	57.8			NA	0			0.6837	1
	1566	PHEF	0.7239	4.0643	77.2			NA	0			0.7239	1
	1567	ASPD	0.6704	5.61373	16.7			0.6704	1			NA	0
	1568	VALV	0.4812	9.55591	0			0.4812	1			NA	0
	1569	GLUE	0.4942	5.41446	2.4			0.4942	1			NA	0
	1570	PROP	0.633	3.86713	45.8			NA	0			0.633	1
	1571	GLNQ	0.3665	4.5791	11			NA	0			NA	0
	1572	LYSK	0.4561	7.88886	0			0.4561	1			NA	0
	1573	PHEF	0.627	3.63056	50.3			NA	0			0.627	1
	1574	ALAA	0.5622	3.63442	36.3			NA	0			0.5622	1
	1575	GLUE	0.4102	7.27269	0			0.4102	1			NA	0
	1576	GLUE	0.4673	4.27038	15.7			NA	0			NA	0
	1577	LEUL	0.5904	4.52556	47.9			NA	0			0.5904	1
	1578	ILEI	0.5178	4.4816	32.8			NA	0			0.5178	1
	1579	HISH	0.4622	7.68694	0			0.4622	1			NA	0
	1580	ARGR	0.5461	3.85824	28.5			NA	0			0.5461	1
	1581	LEUL	0.5842	4.02404	54.6			NA	0			0.5842	1
	1582	GLUE	0.5675	4.48481	9.7			NA	0			NA	0
	1583	ALAA	0.3602	8.12901	0			0.3602	1			NA	0
	1584	VALV	0.4884	4.61781	39.2			NA	0			0.4884	1
	1585	GLNQ	0.3665	3.68937	39.8			NA	0			0.3665	1
	1586	THRT	0.611	5.08198	25.9			0.611	1			0.611	1
	1587	ASNN	0.5405	4.24044	14.7			NA	0			NA	0
	1588	GLUE	0.681	3.66105	56.1			NA	0			0.681	1
	1589	PHEF	0.6671	3.42543	65			NA	0			0.6671	1
	1590	TYRY	0.6936	4.57402	79.3			NA	0			0.6936	1
	1591	ALAA	0.6593	3.75087	124.3			NA	0			0.6593	1
	1592	GLYG	0.6349	3.30675	165.9			NA	0			0.6349	1
	1593	ILEI	0.5919	3.26697	96.5			NA	0			0.5919	1
	1594	LEUL	0.5962	3.47138	64.2			NA	0			0.5962	1
	1595	GLYG	0.7447	3.30166	94			NA	0			0.7447	1
	1596	PHEF	0.6011	3.81887	63.2			NA	0			0.6011	1
	1597	VALV	0.5609	3.28514	92.9			NA	0			0.5609	1
	1598	PHEF	0.6146	4.1606	72.9			NA	0			0.6146	1
	1599	THRT	0.6219	3.65848	92.2			NA	0			0.6219	1
	1600	LEUL	0.613	3.66902	133.6			NA	0			0.613	1
	1601	ARGR	0.476	3.58289	99.4			NA	0			0.476	1
	1602	ARGR	0.546	3.32986	94.8			NA	0			0.546	1
	1603	LYSK	0.5182	3.74273	59.5			NA	0			0.5182	1
	1604	TRPW	0.6053	3.57103	35.9			NA	0			0.6053	1
	1605	ARGR	0.5459	4.44818	13.2			NA	0			NA	0
	1606	ARGR	0.5317	5.05947	48.5			0.5317	1			0.5317	1
	1607	TRPW	0.5962	3.67824	55.8			NA	0			0.5962	1
	1608	HISH	0.4944	3.5603	53.3			NA	0			0.4944	1
	1609	LEUL	0.5577	3.74115	128.8			NA	0			0.5577	1
	1610	LEUL	0.5501	6.3182	13.2			0.5501	1			NA	0
	1611	PROP	0.6975	3.87318	24.6			NA	0			0.6975	1
	1612	PROP	0.7628	4.72682	40.2			NA	0			0.7628	1
	1613	THRT	0.5638	8.23419	0			0.5638	1			NA	0
	1614	GLUE	0.6064	4.60644	10.8			NA	0			NA	0
	1615	GLNQ	0.6379	7.545	0			0.6379	1			NA	0
	1616	ASPD	0.5998	6.29545	2.7			0.5998	1			NA	0
	1617	LEUL	0.6014	3.67688	42.8			NA	0			0.6014	1
	1618	THRT	0.6081	3.86572	9			NA	0			NA	0
	1619	LYSK	0.5726	8.16286	0			0.5726	1			NA	0
	1620	LEUL	0.646	3.7377	53.8			NA	0			0.646	1
	1621	LEUL	0.6522	5.3532	64.5			0.6522	1			0.6522	1
	1622	LEUL	0.5787	8.28387	0			0.5787	1			NA	0
	1623	GLUE	0.6657	6.58111	2.8			0.6657	1			NA	0
	1624	PROP	0.6328	4.3067	9.7			NA	0			NA	0
	1625	SERS	0.545	5.22846	16.5			0.545	1			NA	0
	1626	LYSK	0.5867	4.60987	61.9			NA	0			0.5867	1
	1627	LYSK	0.6041	4.11921	14.5			NA	0			NA	0
	1628	ARGR	0.5966	8.30087	0			0.5966	1			NA	0
	1629	LYSK	0.602	7.79102	0			0.602	1			NA	0
	1630	ARGR	0.595	6.14424	2			0.595	1			NA	0
	1631	SERS	0.6383	6.77672	2.1			0.6383	1			NA	0
	1632	ARGR	0.6966	3.71684	69			NA	0			0.6966	1
	1633	TRPW	0.8076	3.37227	86.7			NA	0			0.8076	1
	1634	ASNN	0.476	4.48432	27.4			NA	0			0.476	1
	1635	GLNQ	0.4162	4.39174	24.6			NA	0			0.4162	1
	1636	ASPD	0.5311	7.35042	0			0.5311	1			NA	0
	1637	CYSC	0.7841	11.914	0			0.7841	1			NA	0
	1638	SERS	0.519	12.4619	0			0.519	1			NA	0
	1639	GLNQ	0.6231	14.7375	0			0.6231	1			NA	0
	1640	ASNN	0.6819	13.4319	0			0.6819	1			NA	0
	1641	GLUE	0.698	10.1745	0			0.698	1			NA	0
	1642	TYRY	0.767	7.53563	6.3			0.767	1			NA	0
	1643	PHEF	0.6991	9.60028	0			0.6991	1			NA	0
	1644	ASPD	0.7601	4.42635	10.9			NA	0			NA	0
	1645	SERS	0.5679	3.33245	48.9			NA	0			0.5679	1
	1646	LEUL	0.7166	2.86044	93.2			NA	0			0.7166	1
	1647	LEUL	0.6794	4.87692	45.2			NA	0			0.6794	1
	1648	HISH	0.5266	4.83293	29.8			NA	0			0.5266	1
	1649	ALAA	0.6064	7.15544	0			0.6064	1			NA	0
	1650	CYSC	0.7832	9.49125	0			0.7832	1			NA	0
	1651	ILEI	0.5026	4.56323	15.4			NA	0			NA	0
	1652	PROP	0.7669	8.53827	0			0.7669	1			NA	0
	1653	CYSC	0.7832	9.23451	0			0.7832	1			NA	0
	1654	GLNQ	0.5339	10.1168	0			0.5339	1			NA	0
	1655	LEUL	0.7166	5.16448	23.9			0.7166	1			0.7166	1
	1656	ARGR	0.7509	5.70279	45.4			0.7509	1			0.7509	1
	1657	CYSC	0.793	10.1013	0			0.793	1			NA	0
	1658	GLYG	0.3204	3.43177	99.5			NA	0			0.3204	1
	1659	GLYG	0.387	3.16866	84.6			NA	0			0.387	1
	1661	GLYG	0.3678	2.76023	82.2			NA	0			0.3678	1
	1662	GLYG	0.3904	3.33186	29.1			NA	0			0.3904	1
	1664	GLYG	0.4286	3.12711	67.6			NA	0			0.4286	1
	1665	GLYG	0.5072	4.71765	13.7			NA	0			NA	0
	1667	GLYG	0.3677	2.7824	106.4			NA	0			0.3677	1
	1668	GLUE	0.4681	5.83587	0			0.4681	1			NA	0
	1669	ASNN	0.5921	3.38322	61.3			NA	0			0.5921	1
	1670	ALAA	0.5049	4.23755	4.6			NA	0			NA	0
	1671	LEUL	0.6175	3.66366	47			NA	0			0.6175	1
	1672	LEUL	0.6461	3.51931	60.6			NA	0			0.6461	1
	1673	ARGR	0.5635	4.43338	13.6			NA	0			NA	0
	1674	TYRY	0.5645	7.7101	0			0.5645	1			NA	0
	1675	LEUL	0.6646	4.52634	46.6			NA	0			0.6646	1
	1676	LEUL	0.606	4.38031	67.9			NA	0			0.606	1
	1677	ASPD	0.5662	5.44221	12			0.5662	1			NA	0
	1678	LYSK	0.5436	8.00066	0			0.5436	1			NA	0
	1679	ASPD	0.6128	3.19634	16.1			NA	0			NA	0
	1680	GLNQ	0.6177	5.63048	15.8			0.6177	1			NA	0
	1681	PROP	0.7049	3.78634	48.8			NA	0			0.7049	1
	1682	PROP	0.7945	3.73039	74.1			NA	0			0.7945	1
	1683	SERS	0.5473	6.19956	14.8			0.5473	1			NA	0
	1684	ASNN	0.5511	5.10474	14.2			0.5511	1			NA	0
	1685	PROP	0.7111	4.01356	64.8			NA	0			0.7111	1
	1686	PROP	0.6952	4.02717	82.4			NA	0			0.6952	1
	1687	PROP	0.6964	4.04146	55.4			NA	0			0.6964	1
	1688	ARGR	0.6443	3.7556	70.1			NA	0			0.6443	1
	1689	PROP	0.6972	3.61266	34.4			NA	0			0.6972	1
	1690	PROP	0.7386	3.91711	65.7			NA	0			0.7386	1
	1691	THRT	0.4514	5.44943	14.9			0.4514	1			NA	0
	1692	ARGR	0.46	6.91641	0			0.46	1			NA	0
	1693	GLUE	0.5017	6.80601	0			0.5017	1			NA	0
	1694	LEUL	0.5015	3.78562	51.1			NA	0			0.5015	1
	1695	ASPD	0.5652	5.80292	19.5			0.5652	1			NA	0
	1696	GLUE	0.509	9.63218	0			0.509	1			NA	0
	1697	LEUL	0.4814	4.8752	35.4			NA	0			0.4814	1
	1698	METM	0.5049	3.927	55.5			NA	0			0.5049	1
	1699	ALAA	0.4797	6.91179	0			0.4797	1			NA	0
	1700	SERS	0.4532	3.56111	18			NA	0			NA	0
	1701	LEUL	0.5203	4.65544	73.8			NA	0			0.5203	1
	1702	THRT	0.4772	4.3539	49.7			NA	0			0.4772	1
	1703	ARGR	0.418	7.13146	0			0.418	1			NA	0
	1704	GLUE	0.4963	4.44063	4.4			NA	0			NA	0
	1705	LEUL	0.502	3.88394	51.9			NA	0			0.502	1
	1706	ASPD	0.5488	6.08582	5.6			0.5488	1			NA	0
	1707	GLUE	0.4568	8.06619	0			0.4568	1			NA	0
	1708	LEUL	0.4213	3.77404	45.1			NA	0			0.4213	1
	1709	METM	0.4303	4.87269	41.8			NA	0			0.4303	1
	1710	ALAA	0.4478	8.32636	0			0.4478	1			NA	0
	1711	SERS	0.4807	4.10176	12.3			NA	0			NA	0
	1712	LEUL	0.4786	3.14034	62.6			NA	0			0.4786	1
	1713	SERS	0.4611	5.57238	8.9			0.4611	1			NA	0
	1714	LEUL	0.5718	4.68532	47.4			NA	0			0.5718	1
	1715	SERS	0.5511	7.80581	0			0.5511	1			NA	0
	1716	GLUE	0.5868	4.56241	4.6			NA	0			NA	0
	1717	LEUL	0.6095	4.37255	51.5			NA	0			0.6095	1
	1718	ASPD	0.592	5.93019	7.6			0.592	1			NA	0
	1719	ARGR	0.4873	8.43523	0			0.4873	1			NA	0
	1720	LEUL	0.6043	3.7691	37.5			NA	0			0.6043	1
	1721	LEUL	0.5907	5.44519	35.5			0.5907	1			0.5907	1
	1722	LEUL	0.5136	8.37153	0			0.5136	1			NA	0
	1723	GLUE	0.5395	4.56742	12.7			NA	0			NA	0
	1724	LEUL	0.6086	3.36747	68.4			NA	0			0.6086	1
	1725	ASNN	0.5244	4.42901	15.9			NA	0			NA	0
	1726	SERS	0.3823	2.72277	131			NA	0			0.3823	1
	1727	ILEI	0.3289	3.72893	80.5			NA	0			0.3289	1
	1728	ILEI	0.4835	3.26932	58.8			NA	0			0.4835	1
	1729	ASNN	0.4463	4.00947	19.5			NA	0			NA	0
	1730	PHEF	0.4852	3.5503	72.8			NA	0			0.4852	1
	1731	GLUE	0.5726	3.77779	42.2			NA	0			0.5726	1
	1732	LYSK	0.6217	3.46937	45.4			NA	0			0.6217	1
	1733	LEUL	0.5802	3.33457	131			NA	0			0.5802	1
	1734	SERS	0.5403	6.2852	1.8			0.5403	1			NA	0
	1735	LEUL	0.5532	4.29863	70			NA	0			0.5532	1
	1736	THRT	0.445	4.09945	7.2			NA	0			NA	0
	1737	GLUE	0.5974	8.23617	0			0.5974	1			NA	0
	1738	ARGR	0.5236	5.34928	27.6			0.5236	1			0.5236	1
	1739	HISH	0.6079	3.02223	40.5			NA	0			0.6079	1
	1740	LYSK	0.5591	4.41828	2.8			NA	0			NA	0
	1741	ILEI	0.61	3.67767	43.7			NA	0			0.61	1
	1742	LEUL	0.6784	3.3149	55.7			NA	0			0.6784	1
	1743	HISH	0.6127	4.23794	17.8			NA	0			NA	0
	1744	ARGR	0.5377	7.72935	2.7			0.5377	1			NA	0
	1745	LEUL	0.6592	3.85156	46.2			NA	0			0.6592	1
	1746	LEUL	0.6479	3.72434	76.4			NA	0			0.6479	1
	1747	GLNQ	0.5827	4.5626	10.6			NA	0			NA	0
	1748	GLUE	0.4593	4.80436	0.7			NA	0			NA	0
	1749	GLYG	0.5096	2.96304	20.9			NA	0			0.5096	1
	1750	ARGR	0.3983	7.034	17.5			0.3983	1			NA	0
	1751	HISH	0.462	3.19654	47.5			NA	0			0.462	1
	1752	LYSK	0.4965	3.98507	2.1			NA	0			NA	0
	1753	ILEI	0.4848	3.01894	43.8			NA	0			0.4848	1
	1754	LEUL	0.497	3.05619	57.3			NA	0			0.497	1
	1755	HISH	0.4179	4.08085	16			NA	0			NA	0
	1756	ARGR	0.3983	6.90511	0			0.3983	1			NA	0
	1757	LEUL	0.506	3.83145	39.4			NA	0			0.506	1
	1758	LEUL	0.4948	4.06021	79.7			NA	0			0.4948	1
	1759	GLNQ	0.4065	4.70369	13.1			NA	0			NA	0
	1760	GLUE	0.4199	5.18541	4			0.4199	1			NA	0
	1761	GLYG	0.4802	6.15941	0.9			0.4802	1			NA	0
	1762	SERS	0.4388	3.81287	27.9			NA	0			0.4388	1
	1763	ALAA	0.5676	2.85092	48.7			NA	0			0.5676	1
	1764	LEUL	0.6694	4.03585	12.3			NA	0			NA	0
	1765	LEUL	0.7315	3.34329	29.2			NA	0			0.7315	1
	1766	ARGR	0.6389	3.39343	10.7			NA	0			NA	0
	1767	TYRY	0.627	7.95777	0			0.627	1			NA	0
	1768	LEUL	0.6916	4.58772	21.3			NA	0			0.6916	1
	1769	LEUL	0.678	4.72712	39.8			NA	0			0.678	1
	1770	ASPD	0.6439	3.30866	19.4			NA	0			NA	0
	1771	LYSK	0.6086	4.96825	9.9			NA	0			NA	0
	1772	LEUL	0.5716	3.71065	64.4			NA	0			0.5716	1
	1773	ALAA	0.513	3.15111	40.9			NA	0			0.513	1
	1774	SERS	0.4651	6.5593	0			0.4651	1			NA	0
	1775	LEUL	0.6909	3.48459	56.7			NA	0			0.6909	1
	1776	GLUE	0.7599	3.78317	82.5			NA	0			0.7599	1
	1777	SERS	0.6361	3.66713	42.1			NA	0			0.6361	1
	1778	GLNQ	0.6984	2.98539	54.3			NA	0			0.6984	1
	1779	SERS	0.5621	4.97212	8.9			NA	0			NA	0
	1780	THRT	0.3986	3.19351	73			NA	0			0.3986	1
	1781	TYRY	0.3811	4.12216	23.2			NA	0			0.3811	1
	1782	ASNN	0.4158	3.34995	85.1			NA	0			0.4158	1
	1783	ASNN	0.4441	5.42866	17.5			0.4441	1			NA	0
	1784	SERS	0.4709	3.36496	81.8			NA	0			0.4709	1
	1785	ASNN	0.4285	3.81681	45.8			NA	0			0.4285	1
	1786	PROP	0.5075	3.50158	76.3			NA	0			0.5075	1
	1787	PHEF	0.387	3.89314	59.9			NA	0			0.387	1
	1788	METM	0.3027	4.52311	18.3			NA	0			NA	0
	1789	THRT	0.3779	6.24947	0			0.3779	1			NA	0
	1790	VALV	0.6233	4.58288	15.4			NA	0			NA	0
	1791	ARGR	0.5394	3.82006	7.6			NA	0			NA	0
	1792	METM	0.6216	3.56746	69.7			NA	0			0.6216	1
	1793	ASNN	0.6016	4.42822	42.2			NA	0			0.6016	1
	1794	ILEI	0.5888	3.78532	70.7			NA	0			0.5888	1
	1795	GLNQ	0.5659	4.09771	22			NA	0			0.5659	1
	1796	METM	0.4348	3.82626	35.7			NA	0			0.4348	1
	1797	LEUL	0.6601	3.47256	65.9			NA	0			0.6601	1
	1798	LEUL	0.6349	3.57589	54.7			NA	0			0.6349	1
	1799	GLUE	0.606	4.97115	10.7			NA	0			NA	0
	1800	ALAA	0.6996	3.40291	41			NA	0			0.6996	1
	1801	ALAA	0.7157	3.69718	43.6			NA	0			0.7157	1
	1802	ASPD	0.4774	7.70553	4.3			0.4774	1			NA	0
	1803	TYRY	0.573	4.46874	24.4			NA	0			0.573	1
	1804	LEUL	0.6388	4.6525	50.9			NA	0			0.6388	1
	1805	GLUE	0.6429	6.0609	14			0.6429	1			NA	0
	1806	ARGR	0.5947	9.92073	0			0.5947	1			NA	0
	1807	ARGR	0.6198	7.36228	0			0.6198	1			NA	0
	1808	GLUE	0.6086	6.69382	11.9			0.6086	1			NA	0
	1809	ARGR	0.5827	11.6253	0			0.5827	1			NA	0
	1810	GLUE	0.5471	12.3583	0			0.5471	1			NA	0
	1811	ALAA	0.5106	10.2716	0			0.5106	1			NA	0
	1812	GLUE	0.5511	13.0477	0			0.5511	1			NA	0
	1813	HISH	0.5911	17.2231	0			0.5911	1			NA	0
	1814	HISH	0.6079	4.42275	60.2			NA	0			0.6079	1
	1815	LYSK	0.5591	5.02084	1.1			0.5591	1			NA	0
	1816	ILEI	0.61	2.94554	42			NA	0			0.61	1
	1817	LEUL	0.6784	3.60012	67.6			NA	0			0.6784	1
	1818	HISH	0.6127	4.22395	37.9			NA	0			0.6127	1
	1819	ARGR	0.5377	7.44281	0			0.5377	1			NA	0
	1820	LEUL	0.6592	5.3835	25.7			0.6592	1			0.6592	1
	1821	LEUL	0.6479	4.01263	63.9			NA	0			0.6479	1
	1822	GLNQ	0.5827	4.69379	11.6			NA	0			NA	0
	1823	GLUE	0.4593	8.52803	0			0.4593	1			NA	0
	1824	GLYG	0.5096	4.00141	30.8			NA	0			0.5096	1
	1825	SERS	0.5067	5.31773	8.1			0.5067	1			NA	0
	1826	PROP	0.5592	7.73032	6			0.5592	1			NA	0
	1827	SERS	0.3925	10.0679	0			0.3925	1			NA	0
	1828	ARGR	0.4669	3.97523	36			NA	0			0.4669	1
	1829	PROP	0.5707	2.98158	66.7			NA	0			0.5707	1
	1830	PROP	0.569	3.14191	35.2			NA	0			0.569	1
	1831	PHEF	0.4333	3.71003	88.4			NA	0			0.4333	1
	1832	ILEI	0.4428	3.80309	75.4			NA	0			0.4428	1
	1833	SERS	0.5177	3.21439	51.8			NA	0			0.5177	1
	1834	LEUL	0.4555	3.4086	79.9			NA	0			0.4555	1
	1835	ASNN	0.4814	3.54602	67.3			NA	0			0.4814	1
	1836	PROP	0.5707	4.40762	44.3			NA	0			0.5707	1
	1837	PROP	0.569	5.82751	1.5			0.569	1			NA	0
	1838	PHEF	0.4333	3.67903	82.6			NA	0			0.4333	1
	1839	ILEI	0.4428	3.42579	54.1			NA	0			0.4428	1
	1840	SERS	0.5177	3.5555	39.7			NA	0			0.5177	1
	1841	LEUL	0.4555	3.38403	88.3			NA	0			0.4555	1
	1842	ASNN	0.4814	3.03858	44			NA	0			0.4814	1
	1843	ALAA	0.5768	7.83483	0			0.5768	1			NA	0
	1844	VALV	0.5378	4.80688	35.3			NA	0			0.5378	1
	1845	ARGR	0.5013	4.54721	55.3			NA	0			0.5013	1
	1846	GLYG	0.5819	3.37826	67.2			NA	0			0.5819	1
	1847	SERS	0.6028	3.20608	25.4			NA	0			0.6028	1
	1848	ILEI	0.5332	3.80146	59			NA	0			0.5332	1
	1849	ILEI	0.5068	3.6303	63.1			NA	0			0.5068	1
	1850	ALAA	0.5191	4.68786	8.2			NA	0			NA	0
	1851	ASNN	0.56	4.82974	39.8			NA	0			0.56	1
	1852	METM	0.4478	4.43202	64.7			NA	0			0.4478	1
	1853	LEUL	0.5623	5.14016	61.2			0.5623	1			0.5623	1
	1854	GLNQ	0.5635	4.95229	7.1			NA	0			NA	0
	1855	GLUE	0.5701	4.0735	45.2			NA	0			0.5701	1
	1856	ARGR	0.6336	6.05199	27.3			0.6336	1			0.6336	1
	1857	ARGR	0.5844	8.86311	0			0.5844	1			NA	0
	1858	ARGR	0.5686	5.03318	20.5			0.5686	1			0.5686	1
	1859	ARGR	0.6369	4.24298	43.1			NA	0			0.6369	1
	1860	ILEI	0.4817	4.2943	19.3			NA	0			NA	0
	1861	GLUE	0.5762	9.03943	0			0.5762	1			NA	0
	1862	VALV	0.5515	6.63256	4			0.5515	1			NA	0
	1863	ASNN	0.5057	4.32946	43.9			NA	0			0.5057	1
	1864	VALV	0.605	6.90983	0.8			0.605	1			NA	0
	1865	GLUE	0.5841	8.32854	0			0.5841	1			NA	0
	1866	LEUL	0.6093	5.13279	26.9			0.6093	1			0.6093	1
	1867	ARGR	0.6383	4.76173	45.8			NA	0			0.6383	1
	1868	LYSK	0.629	5.73596	19.5			0.629	1			NA	0
	1869	ALAA	0.5371	8.41964	0			0.5371	1			NA	0
	1870	LYSK	0.5903	4.09257	37.8			NA	0			0.5903	1
	1871	LYSK	0.5556	4.44105	50.5			NA	0			0.5556	1
	1872	ASPD	0.5629	5.12019	27.4			0.5629	1			0.5629	1
	1873	ASPD	0.5271	9.17389	0			0.5271	1			NA	0
	1874	GLNQ	0.5892	5.70986	33			0.5892	1			0.5892	1
	1875	METM	0.5164	5.65624	31.8			0.5164	1			0.5164	1
	1876	LEUL	0.5483	6.16551	21.7			0.5483	1			0.5483	1
	1877	LYSK	0.6564	10.2846	0			0.6564	1			NA	0
	1878	ARGR	0.6355	5.38849	51.7			0.6355	1			0.6355	1
	1879	ARGR	0.6631	3.69804	56.8			NA	0			0.6631	1
	1880	ILEI	0.1908	3.47571	113.7			NA	0			0.1908	1
	1881	ILEI	0.1836	3.36916	89.1			NA	0			0.1836	1
	1882	SERS	0.1979	3.44379	60.5			NA	0			0.1979	1
	1883	ALAA	0.173	4.27879	20			NA	0			NA	0
	1884	VALV	0.1671	3.85841	62.4			NA	0			0.1671	1
	1885	VALV	0.1995	4.30159	63.2			NA	0			0.1995	1
	1886	GLYG	0.1887	3.89232	67.5			NA	0			0.1887	1
	1887	ILEI	0.0806	4.30437	53.2			NA	0			0.0806	1
	1888	LEUL	0.2044	3.60485	126			NA	0			0.2044	1
	1889	GLNQ	0.7089	3.45024	117.3			NA	0			0.7089	1
	1890	VALV	0.6621	3.46411	78.6			NA	0			0.6621	1
	1891	PROP	0.7352	4.25434	67.4			NA	0			0.7352	1
	1892	LEUL	0.647	4.58052	46.2			NA	0			0.647	1
	1893	ARGR	0.6637	5.88021	10.6			0.6637	1			NA	0
	1894	PROP	0.7666	3.31204	69.3			NA	0			0.7666	1
	1895	METM	0.6769	3.92937	84.8			NA	0			0.6769	1
	1896	THRT	0.671	3.98596	46.1			NA	0			0.671	1
	1897	TYRY	0.626	3.83018	52.4			NA	0			0.626	1
	1898	LYSK	0.6672	3.43007	124.9			NA	0			0.6672	1
	1899	GLUE	0.535	9.47493	0			0.535	1			NA	0
	1900	GLUE	0.497	6.92181	11.4			0.497	1			NA	0
	1901	ASNN	0.5191	8.43839	0			0.5191	1			NA	0
	1902	PROP	0.5156	3.45038	48.9			NA	0			0.5156	1
	1903	GLUE	0.512	4.80463	14.9			NA	0			NA	0
	1904	SERS	0.5452	8.36947	0			0.5452	1			NA	0
	1905	ILEI	0.5627	4.2435	48.4			NA	0			0.5627	1
	1906	LEUL	0.5727	4.11268	56.7			NA	0			0.5727	1
	1907	ASPD	0.578	3.61492	25.3			NA	0			0.578	1
	1908	GLUE	0.5198	7.18443	11.6			0.5198	1			NA	0
	1909	HISH	0.6191	3.82151	52.2			NA	0			0.6191	1
	1910	VALV	0.4823	4.76146	50.3			NA	0			0.4823	1
	1911	GLNQ	0.5274	6.95524	0.2			0.5274	1			NA	0
	1912	ARGR	0.6017	7.29303	18.3			0.6017	1			NA	0
	1913	VALV	0.5464	4.16721	28			NA	0			0.5464	1
	1914	METM	0.4528	4.92536	32.7			NA	0			0.4528	1
	1915	LYSK	0.4781	2.94681	13			NA	0			NA	0
	1916	HISH	0.5871	3.16631	50.6			NA	0			0.5871	1
	1917	LYSK	0.5478	4.52623	2.2			NA	0			NA	0
	1918	ILEI	0.5778	3.2157	49.8			NA	0			0.5778	1
	1919	LEUL	0.6007	3.94302	61.7			NA	0			0.6007	1
	1920	HISH	0.6073	4.651	18.7			NA	0			NA	0
	1921	ARGR	0.5158	7.6166	0			0.5158	1			NA	0
	1922	LEUL	0.6262	3.89195	42.6			NA	0			0.6262	1
	1923	LEUL	0.6083	4.39091	71.2			NA	0			0.6083	1
	1924	GLNQ	0.5811	3.70343	12.9			NA	0			NA	0
	1925	PROP	0.6214	7.32445	0			0.6214	1			NA	0
	1926	TYRY	0.6674	8.41466	0			0.6674	1			NA	0
	1927	PROP	0.6778	3.57087	45			NA	0			0.6778	1
	1928	ILEI	0.5488	3.72282	66.3			NA	0			0.5488	1
	1929	PROP	0.6882	3.0703	30			NA	0			0.6882	1
	1930	GLUE	0.6963	5.08171	54			0.6963	1			0.6963	1
	1931	GLUE	0.7037	3.04409	62.7			NA	0			0.7037	1
	1932	GLYG	0.6494	2.75249	57.6			NA	0			0.6494	1
	1933	ASPD	0.4407	4.96014	24.9			NA	0			0.4407	1
	1934	PROP	0.6931	5.42029	25.7			0.6931	1			0.6931	1
	1935	GLYG	0.5571	9.31024	0			0.5571	1			NA	0
	1936	PROP	0.6537	8.80407	0			0.6537	1			NA	0
	1937	PROP	0.6046	9.63467	0			0.6046	1			NA	0
	1938	GLYG	0.5901	8.96904	0			0.5901	1			NA	0
	1939	LEUL	0.6107	7.74543	0			0.6107	1			NA	0
	1940	SERS	0.5768	11.8237	0			0.5768	1			NA	0
	1941	THRT	0.564	8.29604	0			0.564	1			NA	0
	1942	PROP	0.7472	7.8041	0			0.7472	1			NA	0
	1943	HISH	0.5495	4.8833	20			NA	0			NA	0
	1944	GLNQ	0.6963	4.11567	35.1			NA	0			0.6963	1
	1945	GLUE	0.7329	6.68208	0			0.7329	1			NA	0
	1946	ASPD	0.6892	3.69161	14.6			NA	0			NA	0
	1947	GLYG	0.7526	3.30299	61.1			NA	0			0.7526	1
	1948	LYSK	0.7133	7.60741	0			0.7133	1			NA	0
	1949	SERS	0.4201	3.24104	142.3			NA	0			0.4201	1
	1950	GLUE	0.5126	3.84171	77.3			NA	0			0.5126	1
	1951	ILEI	0.4147	3.67148	66.2			NA	0			0.4147	1
	1952	GLUE	0.4871	4.26821	25.3			NA	0			0.4871	1
	1953	PHEF	0.401	3.74465	60.8			NA	0			0.401	1
	1954	ALAA	0.3844	3.07845	60.1			NA	0			0.3844	1
	1955	ARGR	0.3296	3.84468	48			NA	0			0.3296	1
	1956	LEUL	0.5479	3.70583	128.5			NA	0			0.5479	1
	1957	TRPW	0.5849	7.56725	14.9			0.5849	1			NA	0
	1958	SERS	0.6907	5.28625	7.7			0.6907	1			NA	0
	1959	HISH	0.5901	4.9658	35.4			NA	0			0.5901	1
	1960	PROP	0.7975	3.43626	56.1			NA	0			0.7975	1
	1961	GLNQ	0.6334	3.64465	63			NA	0			0.6334	1
	1962	PHEF	0.7235	4.6035	36			NA	0			0.7235	1
	1963	GLUE	0.27	5.48407	20.8			0.27	1			0.27	1
	1964	LYSK	0.27	2.60812	91.3			NA	0			0.27	1
	1965	LYSK	0.5238	4.26178	30.7			NA	0			0.5238	1
	1966	SERS	0.4906	2.81334	72.5			NA	0			0.4906	1
	1967	THRT	0.5055	4.00108	28.2			NA	0			0.5055	1
	1968	GLNQ	0.5972	4.43482	64.9			NA	0			0.5972	1
	1969	ALAA	0.4028	3.33423	21.6			NA	0			0.4028	1
	1970	THRT	0.4626	4.19102	20.9			NA	0			0.4626	1
	1971	LEUL	0.5817	3.70102	65.6			NA	0			0.5817	1
	1972	GLUE	0.5125	4.50827	5.8			NA	0			NA	0
	1973	ARGR	0.4111	6.96128	8.8			0.4111	1			NA	0
	1974	TRPW	0.5598	4.32337	46.3			NA	0			0.5598	1
	1975	PHEF	0.665	4.90557	56.3			NA	0			0.665	1
	1976	SERS	0.6506	3.42174	141.3			NA	0			0.6506	1
	1977	LEUL	0.6781	3.61605	93.8			NA	0			0.6781	1
	1978	LEUL	0.5465	3.45833	76.7			NA	0			0.5465	1
	1979	METM	0.6006	4.14269	34.8			NA	0			0.6006	1
	1980	TRPW	0.5574	5.05621	22.1			0.5574	1			0.5574	1
	1981	ILEI	0.5399	3.88089	77.4			NA	0			0.5399	1
	1982	THRT	0.4644	3.98962	58.5			NA	0			0.4644	1
	1983	GLNQ	0.666	3.71945	50			NA	0			0.666	1
	1984	CYSC	0.4783	3.50452	141			NA	0			0.4783	1
	1985	LYSK	0.5631	6.99267	0			0.5631	1			NA	0
	1986	GLUE	0.6487	9.61068	0			0.6487	1			NA	0
	1987	LYSK	0.5329	10.0411	0			0.5329	1			NA	0
	1988	ARGR	0.5782	5.40055	34.4			0.5782	1			0.5782	1
	1989	ILEI	0.5506	4.34956	23.2			NA	0			0.5506	1
	1990	LYSK	0.5417	8.02482	0			0.5417	1			NA	0
	1991	GLUE	0.5382	8.01096	0			0.5382	1			NA	0
	1992	LEUL	0.4784	3.98224	53.2			NA	0			0.4784	1
	1993	GLUE	0.5579	4.72499	14			NA	0			NA	0
	1994	LEUL	0.5458	8.10596	0			0.5458	1			NA	0
	1995	LEUL	0.5076	5.33872	42.4			0.5076	1			0.5076	1
	1996	LEUL	0.5048	3.66482	78.5			NA	0			0.5048	1
	1997	METM	0.515	4.62866	28			NA	0			0.515	1
	1998	SERS	0.5311	4.3805	0			NA	0			NA	0
	1999	THRT	0.452	3.71997	46.1			NA	0			0.452	1
	2000	GLUE	0.5665	3.33728	52.9			NA	0			0.5665	1
	2001	ASNN	0.5341	7.79812	0			0.5341	1			NA	0
	2002	GLUE	0.5342	5.60123	9			0.5342	1			NA	0
	2003	LEUL	0.4814	5.55219	30.1			0.4814	1			0.4814	1
	2004	LYSK	0.4551	8.38799	0			0.4551	1			NA	0
	2005	GLYG	0.4766	11.5335	0			0.4766	1			NA	0
[truncated: 3,124 more rows]
